# Supplementary material for: Inflammatory protein mediators linking gut microbiota to degenerative lumbar spine disorders: cross-disease genetic evidence
Source: Front Immunol. 2026 Jun 3;17:1855966. doi: 10.3389/fimmu.2026.1855966 (PMC13272031; doi:10.3389/fimmu.2026.1855966)
Supplement: Supplementary file 2 [file Table2.xlsx]

## Sheet: Table S1
Summary MR analysis results of gut microbiota on Lumbar Diseases
id.exposure	outcome	exposure	method	nsnp	b	se	pval	lo_ci	up_ci	or	or_lci95	or_uci95	pval (FDR)
GCST90032184	Lumbar stenosis	Aliivibrio abundance in stool	MR Egger	13	-0.059065	0.357800591738928	0.871877152760756	-0.760354	0.642224136100024	0.942645472860031	0.467500816600177	1.90070360510933	0.89604
GCST90032184	Lumbar stenosis	Aliivibrio abundance in stool	Weighted median	13	-0.215879	0.135876334453039	0.112108096995083	-0.482196	0.050438825765717	0.805832971160131	0.617425784164975	1.05173252245529	0.28027
GCST90032184	Lumbar stenosis	Aliivibrio abundance in stool	Inverse variance weighted	13	-0.249776	0.114835501283764	0.0296246956027542	-0.474853	-0.0246979	0.778975625659305	0.621976414740028	0.975604558293316	0.158831
GCST90032184	Lumbar stenosis	Aliivibrio abundance in stool	Simple mode	13	-0.32162	0.229235165301235	0.185954173254741	-0.770921	0.12768111062614	0.724973763278053	0.462586951084646	1.13619062580381	0.371074
GCST90032184	Lumbar stenosis	Aliivibrio abundance in stool	Weighted mode	13	-0.281828	0.248800713055408	0.279446318041865	-0.769478	0.205820984426269	0.754403119073669	0.463254911896243	1.22853325772302	0.469259
GCST90032257	Lumbar stenosis	CAG-177 sp002438685 abundance in stool	MR Egger	18	-0.0790676	0.0530945016229029	0.155884563901752	-0.183133	0.0249975941838512	0.923977434664857	0.832657528022621	1.02531265380772	0.333503
GCST90032257	Lumbar stenosis	CAG-177 sp002438685 abundance in stool	Weighted median	18	-0.028259	0.0357365355875052	0.429085215299914	-0.0983026	0.0417846578624153	0.972136597596192	0.906374628068891	1.04266992380337	0.582143
GCST90032257	Lumbar stenosis	CAG-177 sp002438685 abundance in stool	Inverse variance weighted	18	-0.0585932	0.0259489716508965	0.0239446338675802	-0.109453	-0.00773322	0.943090335706557	0.896324120949227	0.992296604002123	0.150076
GCST90032257	Lumbar stenosis	CAG-177 sp002438685 abundance in stool	Simple mode	18	-0.0129504	0.0635901301996967	0.841041878601922	-0.137587	0.111686277402273	0.98713311753268	0.871458501065763	1.11816201292212	0.876496
GCST90032257	Lumbar stenosis	CAG-177 sp002438685 abundance in stool	Weighted mode	18	-0.00822015	0.0605869656596284	0.893671662715284	-0.126971	0.110530304156385	0.991813544500698	0.880759565465002	1.11687019434832	0.912119
GCST90032274	Lumbar stenosis	CAG-345 abundance in stool	MR Egger	22	0.0670112919410603	0.0486651793027901	0.183735080251339	-0.0283725	0.162395043374529	1.06930755266429	0.972026258963161	1.17632484888273	0.368298
GCST90032274	Lumbar stenosis	CAG-345 abundance in stool	Weighted median	22	0.0554699080867412	0.0323983153904924	0.0868739629646808	-0.00803079	0.118970606252106	1.05703720832185	0.992001370566638	1.12633681054152	0.251032
GCST90032274	Lumbar stenosis	CAG-345 abundance in stool	Inverse variance weighted	22	0.0507680872333435	0.0244018619700107	0.0374796453014569	0.0029404377721225	0.0985957366945645	1.05207887446624	1.00294476509964	1.10362005627317	0.173734
GCST90032274	Lumbar stenosis	CAG-345 abundance in stool	Simple mode	22	0.0605132597951095	0.0648562950526021	0.361405896256363	-0.0666051	0.18763159809821	1.06238168444039	0.935564602958527	1.20638899747305	0.529032
GCST90032274	Lumbar stenosis	CAG-345 abundance in stool	Weighted mode	22	0.0542250001854562	0.0608280515513919	0.382789858727201	-0.064998	0.173447981226184	1.05572211310531	0.937069355454142	1.18939881409247	0.549489
GCST90032296	Lumbar stenosis	CAG-776 sp000438195 abundance in stool	MR Egger	21	-0.0996433	0.0841910519649654	0.251193075688383	-0.264658	0.0653711561964655	0.905160225994702	0.767468557715263	1.06755518058207	0.447124
GCST90032296	Lumbar stenosis	CAG-776 sp000438195 abundance in stool	Weighted median	21	-0.0952314	0.0533121970939915	0.0740513617364997	-0.199723	0.00926054765109192	0.909162567506965	0.818957355920877	1.0093035591901	0.232062
GCST90032296	Lumbar stenosis	CAG-776 sp000438195 abundance in stool	Inverse variance weighted	21	-0.0775876	0.038835652207386	0.0457336288804274	-0.153705	-0.00146968	0.925346001620828	0.857524581456518	0.998531402168406	0.180101
GCST90032296	Lumbar stenosis	CAG-776 sp000438195 abundance in stool	Simple mode	21	-0.184902	0.12067300405511	0.141125487194068	-0.421421	0.0516171860625209	0.831185817614417	0.656113826008309	1.05297257277215	0.317176
GCST90032296	Lumbar stenosis	CAG-776 sp000438195 abundance in stool	Weighted mode	21	-0.19794	0.12071223225703	0.116687758970212	-0.434536	0.0386555441791753	0.820418723168576	0.647564804485925	1.03941239033195	0.286884
GCST90032297	Lumbar stenosis	CAG-776 abundance in stool	MR Egger	21	-0.104501	0.0867665001805712	0.243228050230636	-0.274563	0.0655616026090291	0.900774132865124	0.759904069433142	1.06775851199768	0.441782
GCST90032297	Lumbar stenosis	CAG-776 abundance in stool	Weighted median	21	-0.11697	0.0467452089138101	0.0123390942774655	-0.208591	-0.0253497	0.889611597768764	0.811727222628793	0.974968896967261	0.137272
GCST90032297	Lumbar stenosis	CAG-776 abundance in stool	Inverse variance weighted	21	-0.0981102	0.0377289033414592	0.00931151629230991	-0.172059	-0.0241616	0.906548961286231	0.841929590939833	0.976127966106699	0.142884
GCST90032297	Lumbar stenosis	CAG-776 abundance in stool	Simple mode	21	-0.22391	0.110515750562991	0.0563080094484918	-0.440521	-0.00729889	0.799387268715958	0.643701203680719	0.99272768441508	0.1973
GCST90032297	Lumbar stenosis	CAG-776 abundance in stool	Weighted mode	21	-0.215328	0.116851386087819	0.0802394013996213	-0.444357	0.0137005634855465	0.80627681440651	0.641236541918685	1.01379484628926	0.244565
GCST90032315	Lumbar stenosis	Cetobacterium A abundance in stool	MR Egger	28	-0.319221	0.150689048640605	0.0438566960210233	-0.614571	-0.02387	0.726715248858265	0.540872829595533	0.976412613142459	0.17742
GCST90032315	Lumbar stenosis	Cetobacterium A abundance in stool	Weighted median	28	-0.170844	0.0818985123392884	0.0369747293302995	-0.331365	-0.0103227	0.842953217878092	0.717943142698478	0.989730363410484	0.178845
GCST90032315	Lumbar stenosis	Cetobacterium A abundance in stool	Inverse variance weighted	28	-0.158585	0.0568827185039183	0.00530459509347734	-0.270075	-0.0470949	0.853350378158136	0.763322102387452	0.953996832562575	0.138856
GCST90032315	Lumbar stenosis	Cetobacterium A abundance in stool	Simple mode	28	0.0977928350915083	0.178253444861309	0.587776771382958	-0.251584	0.447169587019675	1.10273431359052	0.77756820380791	1.56387949046121	0.70312
GCST90032315	Lumbar stenosis	Cetobacterium A abundance in stool	Weighted mode	28	-0.257323	0.177831063661606	0.159406625291439	-0.605871	0.0912262850191091	0.773118765605244	0.54559873852979	1.09551687626994	0.339406
GCST90032323	Lumbar stenosis	Clostridium I abundance in stool	MR Egger	13	0.0573077465006313	0.264757860723771	0.83259618251558	-0.461618	0.576233153519222	1.0589816581532	0.630263268412338	1.77932335344542	0.871777
GCST90032323	Lumbar stenosis	Clostridium I abundance in stool	Weighted median	13	0.317628120091088	0.145357728202246	0.0288780114004159	0.0327269728146853	0.60252926736749	1.3738652533314	1.03326839036561	1.82673325915204	0.158651
GCST90032323	Lumbar stenosis	Clostridium I abundance in stool	Inverse variance weighted	13	0.224971525096047	0.11035569399836	0.0414895965793329	0.00867436485926223	0.441268685332832	1.2522870569305	1.00871209618163	1.55467836550389	0.174178
GCST90032323	Lumbar stenosis	Clostridium I abundance in stool	Simple mode	13	0.373606139561191	0.240220832550237	0.14585079471168	-0.0972267	0.844438971359655	1.45296477240288	0.907350293549396	2.32667211864283	0.324518
GCST90032323	Lumbar stenosis	Clostridium I abundance in stool	Weighted mode	13	0.373606139561191	0.23769090449774	0.141974733550265	-0.092268	0.839480312376762	1.45296477240288	0.911860707794244	2.31516350227487	0.317481
GCST90032336	Lumbar stenosis	Corynebacterium abundance in stool	MR Egger	26	-0.220932	0.269665439421841	0.420686617164906	-0.749477	0.307611916086563	0.801770922122535	0.472613851060875	1.36017302522608	0.576017
GCST90032336	Lumbar stenosis	Corynebacterium abundance in stool	Weighted median	26	-0.304685	0.164570462330283	0.0641128138200075	-0.627243	0.017873250550044	0.737355711290328	0.534062203001284	1.01803393297083	0.216138
GCST90032336	Lumbar stenosis	Corynebacterium abundance in stool	Inverse variance weighted	26	-0.283191	0.116854770751748	0.0153742806516231	-0.512226	-0.0541552	0.753376211604386	0.599160416454347	0.947285068613378	0.131568
GCST90032336	Lumbar stenosis	Corynebacterium abundance in stool	Simple mode	26	-0.467248	0.298611300811773	0.130216535684761	-1.05253	0.118030577758896	0.626724911769561	0.349055019075766	1.12527851933654	0.304981
GCST90032336	Lumbar stenosis	Corynebacterium abundance in stool	Weighted mode	26	-0.467248	0.327893499206008	0.166523394166186	-1.10992	0.175423686611598	0.626724911769561	0.329585712370799	1.19175103862106	0.344665
GCST90032366	Lumbar stenosis	ER4 sp002437735 abundance in stool	MR Egger	12	0.0064254904505446	0.159431218059436	0.968645188335754	-0.30606	0.318910677847039	1.00644617820022	0.736342660735994	1.37562844532378	0.973018
GCST90032366	Lumbar stenosis	ER4 sp002437735 abundance in stool	Weighted median	12	-0.136083	0.0748219486344694	0.0689486712050338	-0.282734	0.0105681548800027	0.872770307866276	0.753720338390757	1.0106241950686	0.223957
GCST90032366	Lumbar stenosis	ER4 sp002437735 abundance in stool	Inverse variance weighted	12	-0.133713	0.0544203644744201	0.0140085040793896	-0.240377	-0.0270494	0.87484084727262	0.786331191264477	0.973313174600061	0.138529
GCST90032366	Lumbar stenosis	ER4 sp002437735 abundance in stool	Simple mode	12	-0.187992	0.128086474263834	0.170189979250175	-0.439041	0.0630575767638319	0.828621408438204	0.644654088882803	1.06508816179546	0.349007
GCST90032366	Lumbar stenosis	ER4 sp002437735 abundance in stool	Weighted mode	12	-0.172277	0.118160102600687	0.172792776328333	-0.403871	0.0593163608699795	0.841745606677126	0.667730091776151	1.06111088160719	0.352719
GCST90032374	Lumbar stenosis	Eubacterium Q abundance in stool	MR Egger	24	-0.217793	0.211441768491589	0.314183653703978	-0.632219	0.19663261742168	0.804291712736794	0.531411228914733	1.21729674492987	0.494034
GCST90032374	Lumbar stenosis	Eubacterium Q abundance in stool	Weighted median	24	-0.218646	0.140699338538315	0.120186553506178	-0.494416	0.0571251918829462	0.803606536821753	0.609926869426818	1.0587883538063	0.289097
GCST90032374	Lumbar stenosis	Eubacterium Q abundance in stool	Inverse variance weighted	24	-0.22075	0.0991410643975779	0.0259723061177356	-0.415067	-0.0264335	0.801917108328073	0.660296357072687	0.97391276165782	0.154102
GCST90032374	Lumbar stenosis	Eubacterium Q abundance in stool	Simple mode	24	-0.291975	0.287249862457412	0.319989362616444	-0.854985	0.271034841573228	0.74678728843053	0.425289732302841	1.31132075806689	0.499633
GCST90032374	Lumbar stenosis	Eubacterium Q abundance in stool	Weighted mode	24	-0.268647	0.278356940551844	0.344525125399174	-0.814227	0.276932611492735	0.764413051956414	0.442981799039572	1.31907747737762	0.523255
GCST90032411	Lumbar stenosis	GCA-900066755 abundance in stool	MR Egger	19	0.0574577181411102	0.132757205142248	0.670598731442238	-0.202746	0.317661840219916	1.05914048727935	0.816485272623419	1.37391158102582	0.751679
GCST90032411	Lumbar stenosis	GCA-900066755 abundance in stool	Weighted median	19	0.117620750833329	0.0842438557625695	0.162656137060168	-0.0474972	0.282738708127965	1.12481744438747	0.953613137084101	1.32675844532411	0.343043
GCST90032411	Lumbar stenosis	GCA-900066755 abundance in stool	Inverse variance weighted	19	0.121899266216856	0.0580551260092761	0.0357538475528381	0.00811121923867497	0.235687313195037	1.12964030310741	1.00814420430015	1.26577845605971	0.178769
GCST90032411	Lumbar stenosis	GCA-900066755 abundance in stool	Simple mode	19	-0.0362408	0.157496213366773	0.820604333662965	-0.344933	0.272451786383075	0.964408043958276	0.708267543751685	1.31318014422176	0.863284
GCST90032411	Lumbar stenosis	GCA-900066755 abundance in stool	Weighted mode	19	-0.0203702	0.155501404946551	0.897230598843464	-0.325153	0.284412520193294	0.979835838090356	0.722416824662324	1.32898104920936	0.913656
GCST90032427	Lumbar stenosis	Helicobacter abundance in stool	MR Egger	18	-0.360383	0.206254312342326	0.0997517718176291	-0.764642	0.0438751466508111	0.697408954115868	0.465500663121007	1.04485189348603	0.264223
GCST90032427	Lumbar stenosis	Helicobacter abundance in stool	Weighted median	18	-0.142261	0.14112686804638	0.313435683131392	-0.41887	0.134347257752091	0.867394486790209	0.657789659621476	1.14378994061263	0.494606
GCST90032427	Lumbar stenosis	Helicobacter abundance in stool	Inverse variance weighted	18	-0.287424	0.0968375152978646	0.00299637732134308	-0.477226	-0.0976228	0.750193329814642	0.620502365207976	0.906990953869689	0.102568
GCST90032427	Lumbar stenosis	Helicobacter abundance in stool	Simple mode	18	-0.0247381	0.243195812276746	0.920168493248239	-0.501402	0.451925731189487	0.975565417317262	0.605680988623033	1.57133524304449	0.932745
GCST90032427	Lumbar stenosis	Helicobacter abundance in stool	Weighted mode	18	-0.0247381	0.224440630988638	0.913524886574264	-0.464642	0.415165575864794	0.975565417317262	0.628360207823653	1.51462150469672	0.928125
GCST90032456	Lumbar stenosis	Lactobacillus B abundance in stool	MR Egger	26	0.0175474895924837	0.0678982879744803	0.798272447420171	-0.115533	0.150628134022465	1.01770235127312	0.890891034399946	1.16256425959482	0.847807
GCST90032456	Lumbar stenosis	Lactobacillus B abundance in stool	Weighted median	26	0.123026760432051	0.0492510161960538	0.0124912490868284	0.0264947686877851	0.219558752176316	1.13091468430812	1.02684887548057	1.24552702322937	0.135576
GCST90032456	Lumbar stenosis	Lactobacillus B abundance in stool	Inverse variance weighted	26	0.107421466388806	0.0399184394362764	0.00712331352728856	0.029181325093704	0.185661607683907	1.11340341772186	1.02961127191033	1.20401476209042	0.144085
GCST90032456	Lumbar stenosis	Lactobacillus B abundance in stool	Simple mode	26	0.165613421014595	0.101186069222078	0.114217128714836	-0.0327113	0.363938116689868	1.18011680517443	0.967817952819968	1.43898516223759	0.283948
GCST90032456	Lumbar stenosis	Lactobacillus B abundance in stool	Weighted mode	26	0.148645320903096	0.102935755734242	0.161138736396015	-0.0531088	0.35039940214221	1.16026139575758	0.948276871962368	1.41963444041347	0.341461
GCST90032457	Lumbar stenosis	Lactococcus lactis abundance in stool	MR Egger	13	-0.102195	0.143659845895382	0.491665097556382	-0.383769	0.179377987323886	0.902853197619742	0.681289053379565	1.19647291029943	0.62871
GCST90032457	Lumbar stenosis	Lactococcus lactis abundance in stool	Weighted median	13	-0.098509	0.079943879513092	0.217864309922725	-0.255199	0.0581809991229413	0.906187532610069	0.774762298282246	1.05990682055462	0.40907
GCST90032457	Lumbar stenosis	Lactococcus lactis abundance in stool	Inverse variance weighted	13	-0.133557	0.0665875897929477	0.044885235799295	-0.264068	-0.00304494	0.874977927673399	0.767921093114833	0.996959688670971	0.179945
GCST90032457	Lumbar stenosis	Lactococcus lactis abundance in stool	Simple mode	13	-0.324312	0.155435955563424	0.0589434475539267	-0.628966	-0.0196575	0.72302464005097	0.533142545816102	0.980534444724569	0.201768
GCST90032457	Lumbar stenosis	Lactococcus lactis abundance in stool	Weighted mode	13	0.00558798220162016	0.140015822619509	0.968821467740087	-0.268843	0.280018994535859	1.00560362409613	0.76426321252826	1.32315494481279	0.971003
GCST90032487	Lumbar stenosis	Mycoplasmoidaceae abundance in stool	MR Egger	27	-0.393041	0.197051816062031	0.0570975303559686	-0.779263	-0.00681961	0.675000955391758	0.458744103915148	0.993203587558397	0.198503
GCST90032487	Lumbar stenosis	Mycoplasmoidaceae abundance in stool	Weighted median	27	-0.190303	0.115940432066891	0.100717573265218	-0.417546	0.0369403896329719	0.826708721322094	0.658661124189928	1.03763116541995	0.265203
GCST90032487	Lumbar stenosis	Mycoplasmoidaceae abundance in stool	Inverse variance weighted	27	-0.213326	0.0883002567691473	0.0156956062172457	-0.386395	-0.0402577	0.807892593638743	0.679502299541731	0.960541919131873	0.129343
GCST90032487	Lumbar stenosis	Mycoplasmoidaceae abundance in stool	Simple mode	27	-0.271686	0.232214356612857	0.25262353488751	-0.726826	0.183454623554943	0.762093890195484	0.483441166330079	1.20136045070837	0.447878
GCST90032487	Lumbar stenosis	Mycoplasmoidaceae abundance in stool	Weighted mode	27	-0.206403	0.217421009911985	0.351197200628534	-0.632548	0.219742185409048	0.813505172497238	0.531236392363616	1.24575551523357	0.522685
GCST90032497	Lumbar stenosis	Paenibacillus J abundance in stool	MR Egger	17	0.180440655750138	0.269657771438809	0.513569856467033	-0.348089	0.708969887770204	1.19774504009044	0.706036335379587	2.03189709817126	0.641962
GCST90032497	Lumbar stenosis	Paenibacillus J abundance in stool	Weighted median	17	0.0938919347020855	0.124658797431483	0.451334903881686	-0.150439	0.338223177667792	1.09844103614527	0.860329943341059	1.40245346477448	0.608618
GCST90032497	Lumbar stenosis	Paenibacillus J abundance in stool	Inverse variance weighted	17	0.247153137521346	0.092364099415065	0.00745384037212764	0.066119502667819	0.428186772374874	1.28037517124605	1.06835438073645	1.5344726513063	0.138207
GCST90032497	Lumbar stenosis	Paenibacillus J abundance in stool	Simple mode	17	0.0489319283345527	0.226371029375374	0.83159627796577	-0.394755	0.492619145910285	1.05014886292484	0.673844916175231	1.63659709798205	0.872784
GCST90032497	Lumbar stenosis	Paenibacillus J abundance in stool	Weighted mode	17	0.0584529325440161	0.21285721692684	0.787129297617759	-0.358747	0.475653077720622	1.06019508383479	0.698550913880767	1.60906469872475	0.842001
GCST90032514	Lumbar stenosis	Prevotella bivia abundance in stool	MR Egger	14	0.0629634443049966	0.0982723569791442	0.533759710331662	-0.12965	0.255577263984119	1.0649879071466	0.878402488381376	1.29120677294354	0.654334
GCST90032514	Lumbar stenosis	Prevotella bivia abundance in stool	Weighted median	14	0.0983118330532854	0.0630941155753573	0.119191170418724	-0.0253526	0.221976299580986	1.10330677899299	0.974966045738368	1.24854178655012	0.289836
GCST90032514	Lumbar stenosis	Prevotella bivia abundance in stool	Inverse variance weighted	14	0.110704604372939	0.0450489801680225	0.013993603853937	0.0224086032436152	0.199000605502263	1.11706488203162	1.02266156194334	1.22018270472304	0.141526
GCST90032514	Lumbar stenosis	Prevotella bivia abundance in stool	Simple mode	14	0.210774310879591	0.120569734914113	0.103997230021882	-0.0255424	0.447090991311253	1.23463368022632	0.974781077053174	1.56375658107491	0.270636
GCST90032514	Lumbar stenosis	Prevotella bivia abundance in stool	Weighted mode	14	-0.00942948	0.111226176489879	0.933729947132777	-0.227433	0.208573825424789	0.990614837647422	0.796575960423799	1.23191987371191	0.942199
GCST90032530	Lumbar stenosis	Pseudomonadales abundance in stool	MR Egger	21	-0.724124	0.376957633896028	0.0698692586320537	-1.46296	0.0147125371774045	0.484748817017817	0.231549550413775	1.01482129928676	0.222084
GCST90032530	Lumbar stenosis	Pseudomonadales abundance in stool	Weighted median	21	-0.438513	0.265910440863205	0.0991268136081377	-0.959698	0.082671119820135	0.644994593577587	0.383008610487489	1.08618452523773	0.26414
GCST90032530	Lumbar stenosis	Pseudomonadales abundance in stool	Inverse variance weighted	21	-0.42247	0.190654290333676	0.0266987846531903	-0.796152	-0.0487872	0.655426155033716	0.451061292309047	0.952383749231024	0.15232
GCST90032530	Lumbar stenosis	Pseudomonadales abundance in stool	Simple mode	21	-0.392678	0.442834600896867	0.385759210835065	-1.26063	0.475277801372055	0.675246130777002	0.283474293859147	1.60846	0.546697
GCST90032530	Lumbar stenosis	Pseudomonadales abundance in stool	Weighted mode	21	-0.38446	0.443706978438982	0.396506692523197	-1.25413	0.485205249207662	0.680817887022882	0.285325083106433	1.62450840369124	0.551392
GCST90032534	Lumbar stenosis	Raoultella abundance in stool	MR Egger	29	0.118808496596042	0.0861130321964338	0.179004903080917	-0.049973	0.287590039701053	1.12615423526756	0.95125506380001	1.33321062864554	0.362078
GCST90032534	Lumbar stenosis	Raoultella abundance in stool	Weighted median	29	0.141311107323896	0.0689737784033276	0.0404850370424257	0.00612250165337416	0.276499712994418	1.15178292035334	1.0061412824756	1.31850657429896	0.173229
GCST90032534	Lumbar stenosis	Raoultella abundance in stool	Inverse variance weighted	29	0.117951556817129	0.0493729939541452	0.0168947920256468	0.0211804886670046	0.214722624967254	1.12518960228139	1.02140638727909	1.23951803792295	0.129624
GCST90032534	Lumbar stenosis	Raoultella abundance in stool	Simple mode	29	0.254641396806367	0.146673400082208	0.0935375093601626	-0.0328385	0.542121260967494	1.28999894017873	0.967694861275507	1.71965082409223	0.258535
GCST90032534	Lumbar stenosis	Raoultella abundance in stool	Weighted mode	29	0.214216720502457	0.135568047066247	0.125306386021633	-0.0514967	0.479930092752302	1.23889111880733	0.949806830150076	1.61596143082817	0.296603
GCST90032549	Lumbar stenosis	Ruminococcus C sp000437255 abundance in stool	MR Egger	22	0.0718243517209228	0.0667173898900752	0.294498185812748	-0.0589417	0.20259043590547	1.07446659927886	0.942761699958389	1.22457082528579	0.483586
GCST90032549	Lumbar stenosis	Ruminococcus C sp000437255 abundance in stool	Weighted median	22	0.026035171471521	0.0402170410608431	0.517394669519454	-0.0527902	0.104860571950773	1.0263770470297	0.948578975966218	1.11055575693775	0.644932
GCST90032549	Lumbar stenosis	Ruminococcus C sp000437255 abundance in stool	Inverse variance weighted	22	0.0625157830192342	0.0286955071285302	0.0293620408853208	0.0062725890473149	0.118758976991153	1.06451125998696	1.00629230293147	1.12609846993554	0.159343
GCST90032549	Lumbar stenosis	Ruminococcus C sp000437255 abundance in stool	Simple mode	22	-0.0140329	0.0800135464734771	0.862460266511192	-0.170859	0.142793689827011	0.986065140386504	0.842940072106358	1.15349180002297	0.892546
GCST90032549	Lumbar stenosis	Ruminococcus C sp000437255 abundance in stool	Weighted mode	22	-0.0114335	0.0797118697045685	0.887314203579995	-0.167669	0.14480180357077	0.988631652571329	0.845633925099715	1.15581047005732	0.907712
GCST90032554	Lumbar stenosis	Ruminococcus E sp900314705 abundance in stool	MR Egger	40	0.0224964037641556	0.0567487781324306	0.694011951228249	-0.0887312	0.13372400890372	1.02275135610275	0.915091515859336	1.1430772969496	0.772088
GCST90032554	Lumbar stenosis	Ruminococcus E sp900314705 abundance in stool	Weighted median	40	0.0329455716785005	0.0400599489865599	0.410845449933887	-0.0455719	0.111463071692158	1.03349428635116	0.955450876109451	1.11791246062779	0.566025
GCST90032554	Lumbar stenosis	Ruminococcus E sp900314705 abundance in stool	Inverse variance weighted	40	0.057366928674987	0.027623791446456	0.0378272474322148	0.00322429743993336	0.111509559910041	1.05904433284493	1.00322950107811	1.11796443159384	0.173537
GCST90032554	Lumbar stenosis	Ruminococcus E sp900314705 abundance in stool	Simple mode	40	0.0344933962410385	0.0820188283663995	0.676388720111514	-0.126264	0.195250299839182	1.03509519283439	0.881382565390428	1.21562	0.756264
GCST90032554	Lumbar stenosis	Ruminococcus E sp900314705 abundance in stool	Weighted mode	40	0.0369078784625811	0.0723705837903949	0.61293650304334	-0.104938	0.178754222691755	1.0375974313647	0.900379925070138	1.19572682552952	0.721579
GCST90032557	Lumbar stenosis	Saccharomonospora abundance in stool	MR Egger	27	-0.0875803	0.25230542822551	0.731406312439524	-0.582099	0.406938373081474	0.91614533315792	0.558724425196377	1.50221152614195	0.78999
GCST90032557	Lumbar stenosis	Saccharomonospora abundance in stool	Weighted median	27	0.178962648492861	0.111967444193496	0.109966130510678	-0.0404935	0.398418839112114	1.19597607182481	0.960315366086647	1.4894677466282	0.278039
GCST90032557	Lumbar stenosis	Saccharomonospora abundance in stool	Inverse variance weighted	27	0.199083882841773	0.0884894702706031	0.0244614483671752	0.0256445211113908	0.372523244572155	1.22028432252357	1.02597617077297	1.45139221574214	0.151185
GCST90032557	Lumbar stenosis	Saccharomonospora abundance in stool	Simple mode	27	0.210437782439588	0.19793136274893	0.297473267672431	-0.177508	0.59838325342749	1.23421826078409	0.837354561270004	1.81917527617278	0.483123
GCST90032557	Lumbar stenosis	Saccharomonospora abundance in stool	Weighted mode	27	0.193332325771032	0.191671237881196	0.322430222911389	-0.182343	0.569007952018176	1.21328593271171	0.833315213795196	1.76651371551451	0.501683
GCST90032559	Lumbar stenosis	SM23-33 abundance in stool	MR Egger	24	0.644378426939696	0.281415388514716	0.0319921560982108	0.0928042654508515	1.19595258842854	1.90480268719693	1.09724694511173	3.30670620074789	0.169482
GCST90032559	Lumbar stenosis	SM23-33 abundance in stool	Weighted median	24	0.156424291269383	0.140512959890399	0.265606456060307	-0.118981	0.431829692654565	1.16932	0.887824571506898	1.54007280711371	0.459902
GCST90032559	Lumbar stenosis	SM23-33 abundance in stool	Inverse variance weighted	24	0.248175300910557	0.105194057889455	0.0183136881468851	0.0419949474472254	0.454355654373889	1.28168459297802	1.04288920948468	1.57515810973722	0.131445
GCST90032559	Lumbar stenosis	SM23-33 abundance in stool	Simple mode	24	-0.227996	0.310875728423432	0.470724313843834	-0.837313	0.381320077553083	0.796127165569438	0.432872185625925	1.46421619314981	0.62158
GCST90032559	Lumbar stenosis	SM23-33 abundance in stool	Weighted mode	24	-0.21565	0.307869332185805	0.490665669583459	-0.819074	0.387773659914956	0.806017172259797	0.440839629212011	1.47369619001571	0.631058
GCST90032568	Lumbar stenosis	Streptococcus sanguinis abundance in stool	MR Egger	17	0.182803520762601	0.148870412312769	0.238391321443002	-0.108982	0.474589528895628	1.20057849615833	0.896746121743376	1.60735428956813	0.43656
GCST90032568	Lumbar stenosis	Streptococcus sanguinis abundance in stool	Weighted median	17	0.0969419221355101	0.0853828199571888	0.256216253476133	-0.0704084	0.2642922492516	1.10179638178182	0.932013103374592	1.30250879790431	0.452445
GCST90032568	Lumbar stenosis	Streptococcus sanguinis abundance in stool	Inverse variance weighted	17	0.140126983584444	0.0672553991380513	0.0372051850041616	0.00830640127386373	0.271947565895025	1.15041987402168	1.0083409951421	1.31251817879083	0.176131
GCST90032568	Lumbar stenosis	Streptococcus sanguinis abundance in stool	Simple mode	17	0.282214885645768	0.158765348723213	0.0944861967526181	-0.0289652	0.593394969143266	1.32606364141485	0.971450272434724	1.81012330839669	0.259545
GCST90032568	Lumbar stenosis	Streptococcus sanguinis abundance in stool	Weighted mode	17	0.251666427401737	0.16158860039043	0.138920958731117	-0.0650472	0.568380084166981	1.28616693567402	0.937023207322646	1.76540492646677	0.315407
GCST90032576	Lumbar stenosis	Tepidanaerobacteraceae abundance in stool	MR Egger	12	0.22448243321927	0.198622122111065	0.284771608837034	-0.164817	0.613781792556957	1.25167472325948	0.848048945489383	1.84740470603689	0.472848
GCST90032576	Lumbar stenosis	Tepidanaerobacteraceae abundance in stool	Weighted median	12	0.263988272472703	0.119143496673496	0.0267108890511791	0.0304670189926517	0.497509525952754	1.30211292564647	1.03093588818397	1.64462028198697	0.15046
GCST90032576	Lumbar stenosis	Tepidanaerobacteraceae abundance in stool	Inverse variance weighted	12	0.265705495970276	0.0891901878913766	0.00289106914892667	0.0908927277031775	0.440518264237374	1.30435086553042	1.09515151953823	1.55351213969672	0.116957
GCST90032576	Lumbar stenosis	Tepidanaerobacteraceae abundance in stool	Simple mode	12	0.293585903733929	0.221169539590395	0.211259030491076	-0.139906	0.727078201331104	1.34122839098839	0.869439616473502	2.06902648868213	0.398349
GCST90032576	Lumbar stenosis	Tepidanaerobacteraceae abundance in stool	Weighted mode	12	0.125420803502517	0.190575990226873	0.523998972280853	-0.248108	0.498949744347187	1.13362538624529	0.780275561790322	1.64699060084764	0.649525
GCST90032620	Lumbar stenosis	UBA6398 abundance in stool	MR Egger	23	-0.0357011	0.0797502489047761	0.65898133441305	-0.192012	0.120609377425458	0.964928657500022	0.825297296406002	1.12818413209335	0.746175
GCST90032620	Lumbar stenosis	UBA6398 abundance in stool	Weighted median	23	-0.0447166	0.0441748540981124	0.311412221772895	-0.131299	0.0418661345464576	0.956268469530857	0.876955268082346	1.04275488055227	0.493162
GCST90032620	Lumbar stenosis	UBA6398 abundance in stool	Inverse variance weighted	23	-0.0639905	0.0309717996715111	0.0388200700674703	-0.124695	-0.00328577	0.938013913633356	0.882765907324256	0.996719622800943	0.174494
GCST90032620	Lumbar stenosis	UBA6398 abundance in stool	Simple mode	23	-0.0161548	0.0861307893511645	0.852939535627146	-0.184971	0.152661528420574	0.983974970528956	0.831128248394852	1.16493061630061	0.886818
GCST90032620	Lumbar stenosis	UBA6398 abundance in stool	Weighted mode	23	-0.0307918	0.0861706308190084	0.724245754725693	-0.199686	0.138102611464646	0.969677414719497	0.818987660861394	1.14809335177056	0.787994
GCST90032635	Lumbar stenosis	UBA9475 sp002161235 abundance in stool	MR Egger	15	0.183532076545444	0.247510018017087	0.471566149918169	-0.301588	0.668651711858934	1.20145350327151	0.739643061284066	1.95160422111901	0.620849
GCST90032635	Lumbar stenosis	UBA9475 sp002161235 abundance in stool	Weighted median	15	0.36070968682726	0.113065294790272	0.00142136150897169	0.139101709038327	0.582317664616194	1.43434699060243	1.14924098225462	1.79018266944679	0.126501
GCST90032635	Lumbar stenosis	UBA9475 sp002161235 abundance in stool	Inverse variance weighted	15	0.342460353061477	0.0906840929030886	0.000159104746591968	0.164719530971423	0.52020117515153	1.40840851346954	1.17906238185197	1.68236606590552	0.0708016
GCST90032635	Lumbar stenosis	UBA9475 sp002161235 abundance in stool	Simple mode	15	0.401528240541317	0.216097576470278	0.084310260199159	-0.022023	0.825079490423062	1.4941063076051	0.978217726647573	2.2820621602062	0.25012
GCST90032635	Lumbar stenosis	UBA9475 sp002161235 abundance in stool	Weighted mode	15	0.414828933971835	0.2093747491385	0.0675516311098165	0.00445442566037491	0.825203442283295	1.51411170546096	1.00446436136149	2.28234504358772	0.221033
GCST90032644	Lumbar stenosis	Victivallis sp002998355 abundance in stool	MR Egger	14	0.0379685038125986	0.0717388517720082	0.606277525437617	-0.10264	0.178576653285735	1.03869851732014	0.902452117431155	1.1955145198774	0.717536
GCST90032644	Lumbar stenosis	Victivallis sp002998355 abundance in stool	Weighted median	14	0.0742847113953216	0.0391734102692738	0.0579198009592267	-0.00249517	0.151064595523098	1.07711342831174	0.997507937623531	1.16307178488571	0.199801
GCST90032644	Lumbar stenosis	Victivallis sp002998355 abundance in stool	Inverse variance weighted	14	0.0625117468007937	0.0294871276049821	0.0340088016032744	0.00471697669502884	0.120306516906559	1.06450696339566	1.00472811914227	1.12784250139753	0.173953
GCST90032644	Lumbar stenosis	Victivallis sp002998355 abundance in stool	Simple mode	14	0.0727897663409537	0.0644495194666985	0.279135751544179	-0.0535313	0.199110824495683	1.07550440591879	0.9478762797717	1.22031719944434	0.470513
GCST90032644	Lumbar stenosis	Victivallis sp002998355 abundance in stool	Weighted mode	14	0.0702285203832612	0.0625061802659165	0.281526409678094	-0.0522836	0.192740633704457	1.07275329924101	0.949059682051732	1.21256825339435	0.470975
GCST90032184	spondylolisthesis	Aliivibrio abundance in stool	MR Egger	13	-0.443411	0.486441861243965	0.381552881172567	-1.39684	0.510014552566683	0.641843037235946	0.247378050535928	1.66531542938338	0.549486
GCST90032184	spondylolisthesis	Aliivibrio abundance in stool	Weighted median	13	-0.294945	0.216856081789506	0.173800358811174	-0.719982	0.130093387471828	0.744572885667205	0.486760797007117	1.13893474059433	0.353156
GCST90032184	spondylolisthesis	Aliivibrio abundance in stool	Inverse variance weighted	13	-0.428251	0.16059408461815	0.00766072778110218	-0.743016	-0.113487	0.651647747689281	0.475677329801462	0.89271605028087	0.136361
GCST90032184	spondylolisthesis	Aliivibrio abundance in stool	Simple mode	13	-0.274623	0.37497027192315	0.47799422764297	-1.00956	0.46031849937794	0.759858358404397	0.36437746147679	1.58457859192754	0.627456
GCST90032184	spondylolisthesis	Aliivibrio abundance in stool	Weighted mode	13	-0.280745	0.339990004137807	0.425061540373732	-0.947125	0.385635426132551	0.755220905866632	0.387854352460679	1.47054844953903	0.580222
GCST90032195	spondylolisthesis	Atopobiaceae abundance in stool	MR Egger	22	-0.290755	0.249032804396587	0.256725422401028	-0.778859	0.197349614248951	0.7476990792887	0.458929360716777	1.21816985580529	0.451553
GCST90032195	spondylolisthesis	Atopobiaceae abundance in stool	Weighted median	22	-0.152193	0.163400106472599	0.351639374558924	-0.472457	0.168071037536212	0.858822365012608	0.623468285871597	1.18302064653494	0.521598
GCST90032195	spondylolisthesis	Atopobiaceae abundance in stool	Inverse variance weighted	22	-0.241517	0.116085057255715	0.0374778666521476	-0.469044	-0.0139906	0.78543523223988	0.625600061722723	0.98610684651297	0.175554
GCST90032195	spondylolisthesis	Atopobiaceae abundance in stool	Simple mode	22	0.022592934960354	0.295936940605617	0.939868288341897	-0.557443	0.602629338547363	1.02285008827985	0.572671246002174	1.82691607165158	0.946247
GCST90032195	spondylolisthesis	Atopobiaceae abundance in stool	Weighted mode	22	0.00477277955817135	0.265189946936527	0.985810679582627	-0.515	0.524545075553765	1.00478418741236	0.597500883547235	1.6896899922226	0.985811
GCST90032214	spondylolisthesis	Bacteroides sp003545565 abundance in stool	MR Egger	13	-0.142849	0.185780426834359	0.458135582328304	-0.506979	0.221280289749461	0.866884657966392	0.602312428884608	1.24767309153682	0.615922
GCST90032214	spondylolisthesis	Bacteroides sp003545565 abundance in stool	Weighted median	13	-0.302793	0.110782428780403	0.00627172865411081	-0.519927	-0.0856599	0.738751697919084	0.594563966019931	0.917906402622513	0.139546
GCST90032214	spondylolisthesis	Bacteroides sp003545565 abundance in stool	Inverse variance weighted	13	-0.187791	0.0893030474680308	0.0354788655807403	-0.362825	-0.012757	0.828787962258482	0.695708237923456	0.98732406624189	0.17941
GCST90032214	spondylolisthesis	Bacteroides sp003545565 abundance in stool	Simple mode	13	-0.420081	0.213434942085719	0.0725864256000634	-0.838414	-0.00174893	0.656993330794283	0.432395803657051	0.99825260341915	0.229085
GCST90032214	spondylolisthesis	Bacteroides sp003545565 abundance in stool	Weighted mode	13	-0.416414	0.222894595376743	0.0863344161819134	-0.853287	0.0204599058640438	0.65940754837313	0.42601236470163	1.02067064451521	0.251103
GCST90032241	spondylolisthesis	Brachyspiraceae abundance in stool	MR Egger	25	-0.220432	0.210086283314594	0.304965858848862	-0.632201	0.191336983917513	0.802172079326965	0.531420724462473	1.21086742618595	0.489927
GCST90032241	spondylolisthesis	Brachyspiraceae abundance in stool	Weighted median	25	-0.342252	0.136473356103013	0.0121474986667006	-0.60974	-0.0747642	0.710169205882006	0.543492268910213	0.927962235772665	0.142254
GCST90032241	spondylolisthesis	Brachyspiraceae abundance in stool	Inverse variance weighted	25	-0.311844	0.0961581363037365	0.00118265647670513	-0.500314	-0.123374	0.732095912016709	0.606340424878408	0.88393318736592	0.175427
GCST90032241	spondylolisthesis	Brachyspiraceae abundance in stool	Simple mode	25	-0.369344	0.286090405966067	0.208999976366788	-0.930081	0.191393419439016	0.691187755664832	0.394521763882498	1.21093576404894	0.397457
GCST90032241	spondylolisthesis	Brachyspiraceae abundance in stool	Weighted mode	25	-0.357282	0.270883504638674	0.199632758896912	-0.888214	0.173649730890044	0.699575232944508	0.411390000826362	1.18963879911104	0.384574
GCST90032242	spondylolisthesis	Brachyspirae abundance in stool	MR Egger	24	-0.269967	0.275222394251889	0.337303955025506	-0.809403	0.269468655440382	0.76340450512502	0.445123667901855	1.3092685931355	0.519378
GCST90032242	spondylolisthesis	Brachyspirae abundance in stool	Weighted median	24	-0.321206	0.165312354515847	0.0520132437061137	-0.645218	0.00280632215849064	0.725273907018686	0.524548121726727	1.00281026356661	0.18666
GCST90032242	spondylolisthesis	Brachyspirae abundance in stool	Inverse variance weighted	24	-0.32122	0.126870705487747	0.0113455632258454	-0.569887	-0.0725537	0.725263461129494	0.565589415554443	0.930015791639049	0.148493
GCST90032242	spondylolisthesis	Brachyspirae abundance in stool	Simple mode	24	-0.42126	0.347189438714643	0.237313035013201	-1.10175	0.259231603299014	0.6562196612759	0.332288737599861	1.2959339126432	0.436381
GCST90032242	spondylolisthesis	Brachyspirae abundance in stool	Weighted mode	24	-0.368289	0.321341848401191	0.263540098762694	-0.998119	0.26154136950477	0.691917428568731	0.368572192950254	1.29893067657923	0.459903
GCST90032243	spondylolisthesis	Brachyspirales abundance in stool	MR Egger	25	-0.277424	0.264674477531291	0.305451097700004	-0.796186	0.241338433223048	0.757733496616549	0.451046194137291	1.27295177158723	0.488942
GCST90032243	spondylolisthesis	Brachyspirales abundance in stool	Weighted median	25	-0.245157	0.158558675449105	0.122066635809737	-0.555932	0.0656183849668636	0.782581961506757	0.573537691440064	1.06781914356498	0.292041
GCST90032243	spondylolisthesis	Brachyspirales abundance in stool	Inverse variance weighted	25	-0.289381	0.118355421510252	0.0144846279620837	-0.521357	-0.0574041	0.74872708589183	0.593714117389185	0.944212429398237	0.137142
GCST90032243	spondylolisthesis	Brachyspirales abundance in stool	Simple mode	25	0.212629736938289	0.334892075643269	0.531487411348522	-0.443759	0.869018205199096	1.23692657822311	0.641620205012591	2.38456854687846	0.653348
GCST90032243	spondylolisthesis	Brachyspirales abundance in stool	Weighted mode	25	0.169257269347103	0.293093894602989	0.568990593626576	-0.405207	0.743721302768963	1.18442481592935	0.666838918271401	2.10374965550273	0.68992
GCST90032244	spondylolisthesis	Brachyspira abundance in stool	MR Egger	25	-0.224807	0.212519264901127	0.301122437988874	-0.641345	0.191730983514708	0.798670526411086	0.52658393737688	1.21134460146138	0.487271
GCST90032244	spondylolisthesis	Brachyspira abundance in stool	Weighted median	25	-0.324673	0.133855637021818	0.0152853306756818	-0.58703	-0.0623161	0.722763545272331	0.555975969756947	0.939585828867744	0.136039
GCST90032244	spondylolisthesis	Brachyspira abundance in stool	Inverse variance weighted	25	-0.333735	0.0976976919254412	0.00063548649928967	-0.525223	-0.142248	0.716243456387244	0.59142368513407	0.867406398682278	0.141396
GCST90032244	spondylolisthesis	Brachyspira abundance in stool	Simple mode	25	-0.403611	0.293207774412563	0.181363298824496	-0.978298	0.171076142300323	0.667903821535863	0.375950296910832	1.18658109459617	0.365189
GCST90032244	spondylolisthesis	Brachyspira abundance in stool	Weighted mode	25	-0.360882	0.269979919698118	0.193855024509183	-0.890043	0.168278597256078	0.697061215227967	0.41063822306993	1.18326621945357	0.378357
GCST90032254	spondylolisthesis	CAG-145 sp002320005 abundance in stool	MR Egger	10	-0.370813	0.499046150146005	0.478705224103296	-1.34894	0.60731783738408	0.690173256245568	0.259514403996014	1.8355016766003	0.626541
GCST90032254	spondylolisthesis	CAG-145 sp002320005 abundance in stool	Weighted median	10	-0.330612	0.228949727703809	0.148728215818012	-0.779354	0.118129301865187	0.71848376857052	0.458702406642497	1.1253896169366	0.324432
GCST90032254	spondylolisthesis	CAG-145 sp002320005 abundance in stool	Inverse variance weighted	10	-0.379152	0.161339762857704	0.0187723672023517	-0.695378	-0.0629258	0.684441718851805	0.498885974580683	0.939013101938889	0.132598
GCST90032254	spondylolisthesis	CAG-145 sp002320005 abundance in stool	Simple mode	10	-0.775541	0.404093619412826	0.0871666332039125	-1.56756	0.0164827066444047	0.46045470555139	0.208552539504893	1.01661929587505	0.248648
GCST90032254	spondylolisthesis	CAG-145 sp002320005 abundance in stool	Weighted mode	10	-0.0662805	0.367177619257259	0.860748899647637	-0.785949	0.653387667489995	0.935868347989842	0.455687231790175	1.92204104848065	0.892851
GCST90032336	spondylolisthesis	Corynebacterium abundance in stool	MR Egger	26	-0.622195	0.54922016009511	0.268460218105645	-1.69867	0.454276752133688	0.536765072457847	0.18292733610855	1.57503383113669	0.461254
GCST90032336	spondylolisthesis	Corynebacterium abundance in stool	Weighted median	26	-0.707919	0.280996221516802	0.0117581821767229	-1.25867	-0.157167	0.492668209921718	0.284030989769523	0.854561557752648	0.145344
GCST90032336	spondylolisthesis	Corynebacterium abundance in stool	Inverse variance weighted	26	-0.558721	0.233196282710736	0.0165783554424963	-1.01579	-0.101657	0.571939846210284	0.362117631439259	0.903339576101015	0.129428
GCST90032336	spondylolisthesis	Corynebacterium abundance in stool	Simple mode	26	-0.973384	0.547602041919987	0.0876485385399901	-2.04668	0.0999163758404633	0.377802530358738	0.129162545072009	1.1050785029506	0.248431
GCST90032336	spondylolisthesis	Corynebacterium abundance in stool	Weighted mode	26	-0.925334	0.537210956578292	0.0973338106838889	-1.97827	0.127599321654426	0.396398938952497	0.138308631873712	1.13609770174099	0.262506
GCST90032338	spondylolisthesis	Demequinaceae abundance in stool	MR Egger	14	-0.500258	0.554694219051407	0.384874489898172	-1.58746	0.586942954517651	0.606374367911178	0.204444571517227	1.79848196179031	0.54894
GCST90032338	spondylolisthesis	Demequinaceae abundance in stool	Weighted median	14	-0.375587	0.253852084966157	0.138992921562935	-0.873137	0.121962799925298	0.68688576150321	0.417639201647736	1.12971207562503	0.313969
GCST90032338	spondylolisthesis	Demequinaceae abundance in stool	Inverse variance weighted	14	-0.385714	0.196450599791498	0.049598221987977	-0.770757	-0.000670456	0.679965218165694	0.46266278912709	0.999329768420419	0.183927
GCST90032338	spondylolisthesis	Demequinaceae abundance in stool	Simple mode	14	-0.394889	0.402187630369634	0.344093622806896	-1.18318	0.39339918974003	0.673755114438466	0.306304271026276	1.48200987440051	0.526191
GCST90032338	spondylolisthesis	Demequinaceae abundance in stool	Weighted mode	14	-0.389319	0.432273138549121	0.384165810791702	-1.23657	0.457936798718419	0.677518410222145	0.29037737629279	1.58080909074369	0.549691
GCST90032339	spondylolisthesis	Demequina abundance in stool	MR Egger	17	-0.295958	0.456656847795166	0.526718792184328	-1.19101	0.599089202831735	0.743818504965876	0.303915480614782	1.82045997528815	0.651083
GCST90032339	spondylolisthesis	Demequina abundance in stool	Weighted median	17	-0.371635	0.232339012925325	0.109701288754567	-0.827019	0.0837495701156045	0.689605975006208	0.43735093092872	1.08735655313323	0.278955
GCST90032339	spondylolisthesis	Demequina abundance in stool	Inverse variance weighted	17	-0.435561	0.17967620691857	0.0153445302289378	-0.787726	-0.0833956	0.646901683137404	0.454877867270305	0.919987138871562	0.133889
GCST90032339	spondylolisthesis	Demequina abundance in stool	Simple mode	17	-0.228144	0.425957190119208	0.599600322953996	-1.06302	0.606732517825332	0.796009964652603	0.34541120697066	1.83442763592804	0.711526
GCST90032339	spondylolisthesis	Demequina abundance in stool	Weighted mode	17	-0.228144	0.412911300132402	0.588225505912874	-1.03745	0.581162573451192	0.796009964652603	0.354357239677635	1.7881160390646	0.70177
GCST90032368	spondylolisthesis	Erysipelatoclostridiaceae abundance in stool	MR Egger	15	0.356196089512065	0.205918984823954	0.107322345670547	-0.0474051	0.759797299767014	1.42788751457974	0.953700955278265	2.13784283533386	0.27606
GCST90032368	spondylolisthesis	Erysipelatoclostridiaceae abundance in stool	Weighted median	15	0.158448177144566	0.121518441444406	0.192266890779695	-0.079728	0.396624322375603	1.17169120226803	0.923367497651785	1.48679726865374	0.378579
GCST90032368	spondylolisthesis	Erysipelatoclostridiaceae abundance in stool	Inverse variance weighted	15	0.168978275358891	0.0858208364054663	0.0489570405341506	0.000769436004176755	0.337187114713605	1.18409441461835	1.00077	1.40100118715009	0.184626
GCST90032368	spondylolisthesis	Erysipelatoclostridiaceae abundance in stool	Simple mode	15	0.206131131259295	0.220718945686891	0.366180290350494	-0.226478	0.638740264805601	1.22891434251523	0.797336881707953	1.89409331975792	0.530783
GCST90032368	spondylolisthesis	Erysipelatoclostridiaceae abundance in stool	Weighted mode	15	0.158232855056954	0.217463591746739	0.478833652164143	-0.267996	0.584461494880563	1.17143893843229	0.764911005374444	1.79402463402079	0.624871
GCST90032381	spondylolisthesis	Faecalicatena glycyrrhizinilyticum abundance in stool	MR Egger	21	0.2824875081107	0.246670885298773	0.26634726699472	-0.200987	0.765962443296295	1.32642520543642	0.817922715170251	2.15106365550789	0.459397
GCST90032381	spondylolisthesis	Faecalicatena glycyrrhizinilyticum abundance in stool	Weighted median	21	0.159172443088359	0.123694601363576	0.198157721517093	-0.083269	0.401613861760969	1.17254012568853	0.920103628522321	1.49423424028625	0.385066
GCST90032381	spondylolisthesis	Faecalicatena glycyrrhizinilyticum abundance in stool	Inverse variance weighted	21	0.197041378619609	0.0859399468323745	0.0218606825250353	0.0285990828281548	0.365483674411063	1.21779443031587	1.0290119631991	1.4412109164385	0.140986
GCST90032381	spondylolisthesis	Faecalicatena glycyrrhizinilyticum abundance in stool	Simple mode	21	0.177904505067222	0.207715425776997	0.401877113257136	-0.229218	0.585026739590136	1.19471122691887	0.795155385906748	1.79503898360487	0.557119
GCST90032381	spondylolisthesis	Faecalicatena glycyrrhizinilyticum abundance in stool	Weighted mode	21	0.154864411354208	0.209141635533563	0.467615862139471	-0.255053	0.564782016999991	1.16749965067622	0.774875277923287	1.75906429481422	0.621161
GCST90032393	spondylolisthesis	Fibrobacterales abundance in stool	MR Egger	15	0.220294491598897	0.746535268892941	0.77258575331411	-1.24291	1.68350361862906	1.24644374375461	0.288541996424759	5.38438780349309	0.828435
GCST90032393	spondylolisthesis	Fibrobacterales abundance in stool	Weighted median	15	0.430369312472672	0.419215003012413	0.304605269029038	-0.391292	1.25203	1.53782535677293	0.676182618689492	3.49743806268964	0.491121
GCST90032393	spondylolisthesis	Fibrobacterales abundance in stool	Inverse variance weighted	15	0.644289312430414	0.31639437850391	0.04171534297954	0.024156330562751	1.26442229429808	1.90463294920336	1.02445045828953	3.5410464623618	0.173489
GCST90032393	spondylolisthesis	Fibrobacterales abundance in stool	Simple mode	15	0.35414559704976	0.704169356648406	0.622834724742502	-1.02603	1.73431753608064	1.42496264173374	0.358428406440322	5.66506028498854	0.721775
GCST90032393	spondylolisthesis	Fibrobacterales abundance in stool	Weighted mode	15	0.341542867395879	0.664264023518589	0.615154774513988	-0.960415	1.64350035349231	1.4071169114509	0.382734164331032	5.1732460465134	0.718488
GCST90032429	spondylolisthesis	Herbinix abundance in stool	MR Egger	18	0.260847641224479	0.399394511971325	0.522961733600125	-0.521966	1.04366088468828	1.29802988412348	0.593353104790124	2.83959343344731	0.65005
GCST90032429	spondylolisthesis	Herbinix abundance in stool	Weighted median	18	0.405011453964286	0.207618833937283	0.0510873577390589	-0.00192146	0.81194436848136	1.49931967311241	0.998080384270766	2.25228300005549	0.184828
GCST90032429	spondylolisthesis	Herbinix abundance in stool	Inverse variance weighted	18	0.326493205468768	0.166553091712014	0.0499613113031438	4.91457132195117e-05	0.652937265224316	1.38609883183921	1.00004914692089	1.92117555176316	0.182236
GCST90032429	spondylolisthesis	Herbinix abundance in stool	Simple mode	18	0.441779315649956	0.406355643571486	0.292134617175284	-0.354678	1.23823637705007	1.5554724341312	0.701399435742095	3.44952443650338	0.483271
GCST90032429	spondylolisthesis	Herbinix abundance in stool	Weighted mode	18	0.415346008885185	0.419777486765917	0.336321163768024	-0.407418	1.23810988294638	1.51489481708611	0.665366098881186	3.44908811959798	0.521474
GCST90032440	spondylolisthesis	K10 abundance in stool	MR Egger	12	-0.177226	0.198890240452146	0.393822913526375	-0.567051	0.212598613607818	0.837590251856366	0.567195561563713	1.23688808154752	0.549377
GCST90032440	spondylolisthesis	K10 abundance in stool	Weighted median	12	-0.164255	0.114171066418863	0.150243675528631	-0.38803	0.0595206540384106	0.848525928999422	0.678392041180615	1.06132768145586	0.326139
GCST90032440	spondylolisthesis	K10 abundance in stool	Inverse variance weighted	12	-0.172586	0.0827682824076156	0.0370534806258928	-0.334812	-0.0103605	0.841485668462075	0.715472489574014	0.989693021808092	0.177299
GCST90032440	spondylolisthesis	K10 abundance in stool	Simple mode	12	-0.136289	0.186536417843039	0.480277916811865	-0.501901	0.229322250457193	0.87259030527367	0.605379038331598	1.25774728334834	0.624923
GCST90032440	spondylolisthesis	K10 abundance in stool	Weighted mode	12	-0.136289	0.178276661282749	0.460666122996703	-0.485711	0.213133127599025	0.87259030527367	0.615259354997587	1.23754939225684	0.615605
GCST90032513	spondylolisthesis	Poseidoniaceae abundance in stool	MR Egger	21	0.23632040537719	0.518625888011011	0.653794625598709	-0.780186	1.25282714587877	1.26658006422374	0.458320602121698	3.50022462804985	0.744089
GCST90032513	spondylolisthesis	Poseidoniaceae abundance in stool	Weighted median	21	0.461063612647581	0.30764261169541	0.133951788458784	-0.141916	1.06404313157058	1.58575972244654	0.867694221056783	2.89806459039351	0.307261
GCST90032513	spondylolisthesis	Poseidoniaceae abundance in stool	Inverse variance weighted	21	0.640581438606309	0.230021	0.00535461983075201	0.18974119870283	1.09142167850979	1.8975838871389	1.20893668278591	2.97850554127561	0.132378
GCST90032513	spondylolisthesis	Poseidoniaceae abundance in stool	Simple mode	21	1.35860723653478	0.683161937087811	0.0605908196225824	0.0196098398426676	2.69760463322689	3.89077060325581	1.01980337575137	14.8441319641702	0.205824
GCST90032513	spondylolisthesis	Poseidoniaceae abundance in stool	Weighted mode	21	0.274786351958542	0.694234072262687	0.696434215385995	-1.08591	1.63548513359341	1.31624943071212	0.337593614891144	5.13194707313589	0.770928
GCST90032527	spondylolisthesis	Provencibacterium massiliense abundance in stool	MR Egger	18	-0.121579	0.403006165694395	0.766780911178345	-0.911471	0.668312722841066	0.885520773931377	0.401932366650255	1.95094276084105	0.824197
GCST90032527	spondylolisthesis	Provencibacterium massiliense abundance in stool	Weighted median	18	0.171311648838185	0.145724904906051	0.239761749757941	-0.114309	0.456932462454044	1.1868605751101	0.891982143787739	1.57922222385417	0.43727
GCST90032527	spondylolisthesis	Provencibacterium massiliense abundance in stool	Inverse variance weighted	18	0.282990842838337	0.113570672230562	0.0127111944360009	0.0603923252664357	0.505589360410239	1.32709300935629	1.06225321358055	1.65796236995688	0.134678
GCST90032527	spondylolisthesis	Provencibacterium massiliense abundance in stool	Simple mode	18	0.158995751902515	0.22778790534169	0.49461526822577	-0.287469	0.605460046372227	1.17233296648541	0.750160164512784	1.83209486363637	0.628868
GCST90032527	spondylolisthesis	Provencibacterium massiliense abundance in stool	Weighted mode	18	0.153412722219564	0.225034750419105	0.50459285801366	-0.287655	0.59448083304101	1.16580603371873	0.750020013154437	1.81208992349267	0.636101
GCST90032528	spondylolisthesis	Provencibacterium abundance in stool	MR Egger	20	-0.232435	0.306594756412405	0.458191345663704	-0.833361	0.368490345458369	0.79260096785702	0.434586141470847	1.44555068443209	0.614142
GCST90032528	spondylolisthesis	Provencibacterium abundance in stool	Weighted median	20	0.153166838494364	0.125290475776634	0.221520920949979	-0.0924025	0.398736171016566	1.16551941622703	0.911738106540902	1.48994047726715	0.412455
GCST90032528	spondylolisthesis	Provencibacterium abundance in stool	Inverse variance weighted	20	0.234127231937569	0.0989556495803611	0.0179823450665699	0.040174158760061	0.428080305115076	1.26380527837327	1.04099205629175	1.53430928890441	0.131183
GCST90032528	spondylolisthesis	Provencibacterium abundance in stool	Simple mode	20	0.157312634034646	0.224846349406145	0.49262679661604	-0.283386	0.59801147887069	1.17036145153387	0.753228826568393	1.81849907879502	0.628134
GCST90032528	spondylolisthesis	Provencibacterium abundance in stool	Weighted mode	20	0.14651171076668	0.208822065552628	0.491427662561141	-0.26278	0.555802959249831	1.15778848932993	0.768911394588477	1.7433402541034	0.630217
GCST90032563	spondylolisthesis	Sporomusales abundance in stool	MR Egger	14	-0.780156	0.559722421713791	0.188644762630204	-1.87721	0.316899968574058	0.458334515635301	0.153016132106405	1.37286523538947	0.373097
GCST90032563	spondylolisthesis	Sporomusales abundance in stool	Weighted median	14	-0.543372	0.332515112404393	0.102232195313471	-1.1951	0.108357711016225	0.580786587261412	0.302673222328156	1.11444632382129	0.267608
GCST90032563	spondylolisthesis	Sporomusales abundance in stool	Inverse variance weighted	14	-0.620708	0.264315841904978	0.0188564827263391	-1.13877	-0.102649	0.537563855259975	0.320213673707026	0.902443968543206	0.131111
GCST90032563	spondylolisthesis	Sporomusales abundance in stool	Simple mode	14	-0.501779	0.558711291781174	0.385463298710426	-1.59685	0.59329464312109	0.605452304959652	0.202532761434189	1.80994171503493	0.548023
GCST90032563	spondylolisthesis	Sporomusales abundance in stool	Weighted mode	14	-0.550379	0.595576131491185	0.372263645974913	-1.71771	0.616950302914557	0.576731236966733	0.179477014436678	1.85326751025564	0.537848
GCST90032177	Other intervertebral disc disorders	Acidaminococcus sp900315205 abundance in stool	MR Egger	21	0.0214520273714081	0.103500524972618	0.83800820480997	-0.181409	0.22431305631774	1.02168377630539	0.834094143103525	1.25146273642648	0.875384
GCST90032177	Other intervertebral disc disorders	Acidaminococcus sp900315205 abundance in stool	Weighted median	21	0.07253959825427	0.0663794632303601	0.274480822205689	-0.0575641	0.202643346185776	1.07523538269125	0.944061327214457	1.22463561938553	0.466198
GCST90032177	Other intervertebral disc disorders	Acidaminococcus sp900315205 abundance in stool	Inverse variance weighted	21	0.0926818060020255	0.047252386845949	0.0498299763157104	6.71277839654205e-05	0.185296484220086	1.09711258508261	1.00006713003709	1.20357522829693	0.183259
GCST90032177	Other intervertebral disc disorders	Acidaminococcus sp900315205 abundance in stool	Simple mode	21	0.0699130980466565	0.12147815961791	0.571358981934991	-0.168184	0.308010290897761	1.07241498224793	0.845198223759794	1.36071499184396	0.689037
GCST90032177	Other intervertebral disc disorders	Acidaminococcus sp900315205 abundance in stool	Weighted mode	21	0.0673992823784594	0.126081512030631	0.598840994415824	-0.17972	0.314519045958496	1.06972251426472	0.835503717770312	1.36960043766007	0.712525
GCST90032178	Other intervertebral disc disorders	Acidobacteriales abundance in stool	MR Egger	15	0.367492686927746	0.448324732187911	0.42715950951747	-0.511224	1.24620916201605	1.44410923761574	0.599761148917413	3.47713668004572	0.581303
GCST90032178	Other intervertebral disc disorders	Acidobacteriales abundance in stool	Weighted median	15	0.248293424592045	0.197835461490517	0.20946055708841	-0.139464	0.636050929113458	1.28183599922281	0.869824266792359	1.88900631039277	0.396638
GCST90032178	Other intervertebral disc disorders	Acidobacteriales abundance in stool	Inverse variance weighted	15	0.33715158193415	0.146123278882053	0.0210375904445005	0.0507499553253254	0.623553208542975	1.40095140656832	1.0520597984418	1.86554494951013	0.139727
GCST90032178	Other intervertebral disc disorders	Acidobacteriales abundance in stool	Simple mode	15	0.291048413103376	0.301167749492365	0.350242783074448	-0.29924	0.881337202108411	1.3378293508529	0.741381177845482	2.4141257230252	0.524775
GCST90032178	Other intervertebral disc disorders	Acidobacteriales abundance in stool	Weighted mode	15	0.291048413103376	0.299049614918018	0.346948444038674	-0.295089	0.877185658342692	1.3378293508529	0.744465452072238	2.40412414977966	0.523363
GCST90032184	Other intervertebral disc disorders	Aliivibrio abundance in stool	MR Egger	13	-0.105344	0.204548344416458	0.61673761790722	-0.506259	0.295570571638019	0.900014699135664	0.602746277093791	1.34389292716314	0.718451
GCST90032184	Other intervertebral disc disorders	Aliivibrio abundance in stool	Weighted median	13	-0.113324	0.0884578110892993	0.200154794979458	-0.286702	0.0600530636983952	0.892861106500201	0.750735748157816	1.06189289301457	0.383918
GCST90032184	Other intervertebral disc disorders	Aliivibrio abundance in stool	Inverse variance weighted	13	-0.144044	0.0676998955936214	0.0333632526693722	-0.276736	-0.0113522	0.86584963506816	0.758254792150234	0.98871197163384	0.172635
GCST90032184	Other intervertebral disc disorders	Aliivibrio abundance in stool	Simple mode	13	-0.0787266	0.136872463466527	0.575794455843329	-0.346997	0.189543436955601	0.924292599411504	0.706807717381703	1.20869762499425	0.69251
GCST90032184	Other intervertebral disc disorders	Aliivibrio abundance in stool	Weighted mode	13	-0.0787266	0.139283516691822	0.582333988216457	-0.351722	0.194269101277179	0.924292599411504	0.703475461132989	1.21442304178023	0.698487
GCST90032195	Other intervertebral disc disorders	Atopobiaceae abundance in stool	MR Egger	22	-0.0453223	0.104698502886452	0.669731399136408	-0.250531	0.159886768270276	0.955689415989639	0.778387067042601	1.17337799984879	0.752602
GCST90032195	Other intervertebral disc disorders	Atopobiaceae abundance in stool	Weighted median	22	-0.106326	0.0663309139103187	0.108943294334555	-0.236334	0.0236827320686614	0.899131610030796	0.789516575589642	1.02396539496691	0.278619
GCST90032195	Other intervertebral disc disorders	Atopobiaceae abundance in stool	Inverse variance weighted	22	-0.0994969	0.048936970074936	0.0420360099204124	-0.195413	-0.0035804	0.905292792399766	0.822494633125504	0.996426003239232	0.173204
GCST90032195	Other intervertebral disc disorders	Atopobiaceae abundance in stool	Simple mode	22	-0.0971855	0.116351283071638	0.412964741865845	-0.325234	0.130863043757185	0.907387696364657	0.722358312218205	1.13981166629844	0.567189
GCST90032195	Other intervertebral disc disorders	Atopobiaceae abundance in stool	Weighted mode	22	-0.0971855	0.111136229770647	0.391752968817923	-0.315012	0.120641539287244	0.907387696364657	0.729779765529053	1.12822041717897	0.549937
GCST90032226	Other intervertebral disc disorders	Bifidobacterium kashiwanohense abundance in stool	MR Egger	12	-0.079992	0.0838415957574689	0.362534153261738	-0.244322	0.0843375274400479	0.923123731121159	0.783235761600458	1.08799606036598	0.528943
GCST90032226	Other intervertebral disc disorders	Bifidobacterium kashiwanohense abundance in stool	Weighted median	12	-0.111936	0.0374871930515178	0.00282670847689674	-0.185411	-0.0384611	0.89410146015244	0.830762837863138	0.962269115338574	0.125789
GCST90032226	Other intervertebral disc disorders	Bifidobacterium kashiwanohense abundance in stool	Inverse variance weighted	12	-0.0676578	0.0296186783359449	0.0223542267668943	-0.12571	-0.00960518	0.934580246136995	0.881870204137805	0.990440806789065	0.142109
GCST90032226	Other intervertebral disc disorders	Bifidobacterium kashiwanohense abundance in stool	Simple mode	12	-0.126712	0.0695746390091864	0.0958529566090558	-0.263078	0.00965451333670589	0.880987555015523	0.768681882759905	1.00970126849556	0.260089
GCST90032226	Other intervertebral disc disorders	Bifidobacterium kashiwanohense abundance in stool	Weighted mode	12	-0.121155	0.0529579526665301	0.0429459166309222	-0.224953	-0.0173579	0.885896217546416	0.798553703254893	0.9827918962296	0.17533
GCST90032232	Other intervertebral disc disorders	Blautia A sp000285855 abundance in stool	MR Egger	13	-0.040237	0.150897672409267	0.794670373871996	-0.335996	0.255522421894944	0.96056174364127	0.714625639910257	1.29113596240827	0.84803
GCST90032232	Other intervertebral disc disorders	Blautia A sp000285855 abundance in stool	Weighted median	13	-0.190879	0.076994107188328	0.0131701077456215	-0.341787	-0.0399704	0.826232669272816	0.710499302401703	0.960817866345658	0.136295
GCST90032232	Other intervertebral disc disorders	Blautia A sp000285855 abundance in stool	Inverse variance weighted	13	-0.147795	0.0565874673614876	0.00900691506559725	-0.258706	-0.0368832	0.862608216449294	0.772049890821822	0.963788666939346	0.143146
GCST90032232	Other intervertebral disc disorders	Blautia A sp000285855 abundance in stool	Simple mode	13	-0.238173	0.146713297264032	0.130465202321423	-0.525732	0.0493846181674704	0.788065993550794	0.591122795646116	1.05062436225687	0.303963
GCST90032232	Other intervertebral disc disorders	Blautia A sp000285855 abundance in stool	Weighted mode	13	-0.242679	0.142867780417875	0.115143784854015	-0.5227	0.0373415968837181	0.78452310706114	0.592917446881378	1.03804755409061	0.284661
GCST90032236	Other intervertebral disc disorders	Blautia hansenii abundance in stool	MR Egger	19	-0.0590556	0.0846321559150965	0.494742130794365	-0.224935	0.106823465805622	0.942654394023879	0.79856845510164	1.11273780086822	0.627237
GCST90032236	Other intervertebral disc disorders	Blautia hansenii abundance in stool	Weighted median	19	-0.0985013	0.0479007554190194	0.0397477015346602	-0.192387	-0.00461578	0.906194550138856	0.824987749902977	0.995394856224155	0.173409
GCST90032236	Other intervertebral disc disorders	Blautia hansenii abundance in stool	Inverse variance weighted	19	-0.12794	0.040278628992454	0.0014913103634186	-0.206886	-0.0489937	0.879906351826444	0.813112414010689	0.952187144906072	0.110606
GCST90032236	Other intervertebral disc disorders	Blautia hansenii abundance in stool	Simple mode	19	-0.179308	0.0954442536984457	0.0765848466816608	-0.366378	0.00776303578828197	0.835848667967788	0.69324040255858	1.00779324627504	0.236668
GCST90032236	Other intervertebral disc disorders	Blautia hansenii abundance in stool	Weighted mode	19	-0.158811	0.0963772939928016	0.116737261785696	-0.347711	0.030088346335449	0.853157462636719	0.706303218228622	1.03054557485694	0.285429
GCST90032238	Other intervertebral disc disorders	Blautia sp001304935 abundance in stool	MR Egger	16	0.180366032995335	0.0792122044507073	0.0390132092668099	0.0251101122719482	0.335621953718721	1.19765566439077	1.02542802651787	1.39881010987981	0.17189
GCST90032238	Other intervertebral disc disorders	Blautia sp001304935 abundance in stool	Weighted median	16	0.055988451227364	0.0521550368607272	0.283046673949224	-0.0462354	0.158212323474389	1.05758546985195	0.954817151701752	1.17141488718391	0.471744
GCST90032238	Other intervertebral disc disorders	Blautia sp001304935 abundance in stool	Inverse variance weighted	16	0.0722673451168521	0.0362032076669653	0.0459166598169582	0.00130905808960018	0.143225632144104	1.07494268633041	1.00130991528014	1.1539901495652	0.179236
GCST90032238	Other intervertebral disc disorders	Blautia sp001304935 abundance in stool	Simple mode	16	0.0556947219482076	0.096110848419702	0.570863892944716	-0.132683	0.244071984850824	1.05727487165237	0.875743060540823	1.27643621125266	0.690311
GCST90032238	Other intervertebral disc disorders	Blautia sp001304935 abundance in stool	Weighted mode	16	0.0633018734328313	0.0882852091826444	0.484380705954033	-0.109737	0.236340883430814	1.06534839107086	0.896069648286907	1.26660600158378	0.626597
GCST90032241	Other intervertebral disc disorders	Brachyspiraceae abundance in stool	MR Egger	25	-0.162641	0.0941713341807482	0.0975617374719862	-0.347217	0.0219345873976786	0.849896052972401	0.706651938044782	1.02217691903123	0.261536
GCST90032241	Other intervertebral disc disorders	Brachyspiraceae abundance in stool	Weighted median	25	-0.0995172	0.0581568177465768	0.0870464887138659	-0.213505	0.0144701379382423	0.905274356523695	0.807748454492362	1.01457533718765	0.249908
GCST90032241	Other intervertebral disc disorders	Brachyspiraceae abundance in stool	Inverse variance weighted	25	-0.115715	0.0424274494085714	0.00638408077889833	-0.198873	-0.0325577	0.890728613506557	0.819653749046107	0.967966612539318	0.135282
GCST90032241	Other intervertebral disc disorders	Brachyspiraceae abundance in stool	Simple mode	25	-0.0885123	0.119770582711319	0.467064632459587	-0.323263	0.146238087420508	0.915291894045482	0.72378376610416	1.15747173470703	0.622287
GCST90032241	Other intervertebral disc disorders	Brachyspiraceae abundance in stool	Weighted mode	25	-0.0829012	0.104510182797733	0.435413171966636	-0.287741	0.121938783594929	0.920442105703247	0.749955705917727	1.1296849444124	0.588933
GCST90032244	Other intervertebral disc disorders	Brachyspira abundance in stool	MR Egger	25	-0.162585	0.0807604463935822	0.0559434976707565	-0.320876	-0.00429478	0.849943623986766	0.725513403959532	0.995714427897809	0.197578
GCST90032244	Other intervertebral disc disorders	Brachyspira abundance in stool	Weighted median	25	-0.0650575	0.0532553837515454	0.221853630755443	-0.169438	0.0393230296344438	0.937013562447099	0.844139026448283	1.0401064145843	0.411354
GCST90032244	Other intervertebral disc disorders	Brachyspira abundance in stool	Inverse variance weighted	25	-0.110004	0.0376088888503996	0.0034451527183552	-0.183717	-0.0362906	0.895830557550811	0.832170928865269	0.964360037109306	0.109507
GCST90032244	Other intervertebral disc disorders	Brachyspira abundance in stool	Simple mode	25	-0.0523558	0.100429137798039	0.606920792416162	-0.249197	0.144485290573543	0.94899113719904	0.779426466132007	1.15544469890993	0.716392
GCST90032244	Other intervertebral disc disorders	Brachyspira abundance in stool	Weighted mode	25	-0.0482857	0.101979855871929	0.640147314109915	-0.248166	0.151594804886509	0.952861503622895	0.780230234723117	1.16368861994779	0.736087
GCST90032249	Other intervertebral disc disorders	CAG-1000 sp000434555 abundance in stool	MR Egger	21	-0.08255	0.0523245368150484	0.131149529717715	-0.185106	0.0200060740437337	0.920765381757382	0.831016099829822	1.02020753679313	0.302391
GCST90032249	Other intervertebral disc disorders	CAG-1000 sp000434555 abundance in stool	Weighted median	21	-0.04155	0.0275197957175418	0.131088886380094	-0.0954888	0.012388810539311	0.959301379561846	0.908928551891351	1.01246586974777	0.303826
GCST90032249	Other intervertebral disc disorders	CAG-1000 sp000434555 abundance in stool	Inverse variance weighted	21	-0.0575927	0.0236624033075545	0.0149358191334714	-0.103971	-0.0112144	0.94403440263105	0.901251450891624	0.988848286978382	0.138467
GCST90032249	Other intervertebral disc disorders	CAG-1000 sp000434555 abundance in stool	Simple mode	21	-0.0252194	0.0501251481619413	0.620369588440341	-0.123465	0.0730258789597256	0.975095941353017	0.883852839076737	1.07575837606217	0.720795
GCST90032249	Other intervertebral disc disorders	CAG-1000 sp000434555 abundance in stool	Weighted mode	21	-0.0237452	0.0487875854982554	0.631757562266327	-0.119369	0.0718784481551377	0.976534480085457	0.887480360405463	1.07452472566277	0.728322
GCST90032277	Other intervertebral disc disorders	CAG-433 abundance in stool	MR Egger	19	-0.149022	0.0551040534994765	0.0150369272932046	-0.257026	-0.0410183	0.861549942885315	0.773347953682291	0.959811557722993	0.13656
GCST90032277	Other intervertebral disc disorders	CAG-433 abundance in stool	Weighted median	19	-0.0768938	0.0320263837003866	0.0163524940898956	-0.139666	-0.0141221	0.925988187531001	0.869649073137865	0.985977160135506	0.132307
GCST90032277	Other intervertebral disc disorders	CAG-433 abundance in stool	Inverse variance weighted	19	-0.0614832	0.0223890071893804	0.00603024090955135	-0.105366	-0.0176007	0.940368762950545	0.899995393748652	0.982553262467143	0.141235
GCST90032277	Other intervertebral disc disorders	CAG-433 abundance in stool	Simple mode	19	-0.0855168	0.0566235460338969	0.148330192934199	-0.196499	0.0254653721983419	0.918037740061947	0.821602211843227	1.02579238472019	0.326767
GCST90032277	Other intervertebral disc disorders	CAG-433 abundance in stool	Weighted mode	19	-0.0894739	0.0573658801834764	0.136238108258922	-0.201911	0.0229631862003701	0.914412095344668	0.817167600231169	1.02322886991125	0.310902
GCST90032279	Other intervertebral disc disorders	CAG-448 sp003150135 abundance in stool	MR Egger	18	-0.0177329	0.0467300231123662	0.709323459334101	-0.109324	0.07385790592164	0.982423363921575	0.896440116927979	1.07665380849586	0.781309
GCST90032279	Other intervertebral disc disorders	CAG-448 sp003150135 abundance in stool	Weighted median	18	-0.0600896	0.0292653590659052	0.0400468205529963	-0.11745	-0.00272945	0.941680196267951	0.889185272007318	0.997274268883695	0.173018
GCST90032279	Other intervertebral disc disorders	CAG-448 sp003150135 abundance in stool	Inverse variance weighted	18	-0.069415	0.0214771279192929	0.0012290905920443	-0.11151	-0.0273198	0.932939452265169	0.894482315302319	0.973050005240922	0.136736
GCST90032279	Other intervertebral disc disorders	CAG-448 sp003150135 abundance in stool	Simple mode	18	-0.0742979	0.0614716413960099	0.243339652888312	-0.194782	0.0461865072303626	0.9283950745503	0.823013786404977	1.04726971611765	0.440188
GCST90032279	Other intervertebral disc disorders	CAG-448 sp003150135 abundance in stool	Weighted mode	18	-0.0710156	0.0518375501149378	0.18852140389537	-0.172617	0.0305859996032022	0.931447362718878	0.841459666612678	1.03105855686284	0.374518
GCST90032280	Other intervertebral disc disorders	CAG-448 abundance in stool	MR Egger	18	-0.03228	0.0448326051372074	0.481904238316657	-0.120152	0.055591894702482	0.968235427192736	0.886785708273092	1.05716616057867	0.625211
GCST90032280	Other intervertebral disc disorders	CAG-448 abundance in stool	Weighted median	18	-0.050521	0.0302939497200176	0.0953766252279855	-0.109897	0.00885512433460729	0.950733946776106	0.895926268899455	1.00889444693122	0.260384
GCST90032280	Other intervertebral disc disorders	CAG-448 abundance in stool	Inverse variance weighted	18	-0.0538472	0.0219735523551814	0.0142640594289497	-0.0969153	-0.010779	0.947576929525575	0.907632865018161	0.989278894557384	0.137989
GCST90032280	Other intervertebral disc disorders	CAG-448 abundance in stool	Simple mode	18	-0.0540293	0.056942300754601	0.355994792233976	-0.165636	0.0575775685214713	0.947404308344397	0.84735440293202	1.05926743327672	0.526305
GCST90032280	Other intervertebral disc disorders	CAG-448 abundance in stool	Weighted mode	18	-0.052828	0.0540911807151469	0.342437826696595	-0.158847	0.0531906905427678	0.94854312543218	0.853127101034649	1.05463073405296	0.525465
GCST90032288	Other intervertebral disc disorders	CAG-488 sp000434055 abundance in stool	MR Egger	18	0.102804557056329	0.0834679833482915	0.235870509470106	-0.0607927	0.266401804418981	1.10827478342165	0.941018301772075	1.30525941233586	0.435529
GCST90032288	Other intervertebral disc disorders	CAG-488 sp000434055 abundance in stool	Weighted median	18	0.0765625561895216	0.0491364875923704	0.119195099281278	-0.019745	0.172870071870568	1.07956972199301	0.980448695556348	1.18871164796923	0.288271
GCST90032288	Other intervertebral disc disorders	CAG-488 sp000434055 abundance in stool	Inverse variance weighted	18	0.0767206184002153	0.0345207388310289	0.0262529048362998	0.00905997029139867	0.144381266509032	1.07974037465638	1.0091011360485	1.15532451110735	0.153718
GCST90032288	Other intervertebral disc disorders	CAG-488 sp000434055 abundance in stool	Simple mode	18	0.0771881082088035	0.0879959000800399	0.392617520101956	-0.0952839	0.249660072365682	1.0802452602827	0.909114840184296	1.28358901514212	0.549418
GCST90032288	Other intervertebral disc disorders	CAG-488 sp000434055 abundance in stool	Weighted mode	18	0.0811316817446846	0.0820915285332922	0.336860926841625	-0.0797677	0.242031077669937	1.08451369782026	0.923330798129672	1.27383377998682	0.520497
GCST90032294	Other intervertebral disc disorders	CAG-632 abundance in stool	MR Egger	30	-0.0696648	0.075064138794325	0.361303008066253	-0.21679	0.0774609330488451	0.932706430299669	0.805098627024927	1.08054001822986	0.530627
GCST90032294	Other intervertebral disc disorders	CAG-632 abundance in stool	Weighted median	30	-0.0548356	0.0473150980745855	0.246478396916241	-0.147573	0.0379019717830677	0.946640743550715	0.862799268171477	1.03862941289856	0.44227
GCST90032294	Other intervertebral disc disorders	CAG-632 abundance in stool	Inverse variance weighted	30	-0.107341	0.0380818020393142	0.00482202607536025	-0.181981	-0.0327004	0.898219557446402	0.833617115204522	0.967828465447554	0.134113
GCST90032294	Other intervertebral disc disorders	CAG-632 abundance in stool	Simple mode	30	-0.0337247	0.0936131531640686	0.72126611227097	-0.217207	0.149757047018963	0.966837606322168	0.804763757656063	1.16155200592207	0.786675
GCST90032294	Other intervertebral disc disorders	CAG-632 abundance in stool	Weighted mode	30	-0.0222628	0.0857381328003902	0.796959915647813	-0.19031	0.145783897954072	0.977983145892376	0.826703161389555	1.15694614260566	0.848438
GCST90032296	Other intervertebral disc disorders	CAG-776 sp000438195 abundance in stool	MR Egger	21	-0.0150761	0.059126946713613	0.801479462098698	-0.130965	0.100812730290072	0.985036989947846	0.877248564549561	1.10606948905494	0.849187
GCST90032296	Other intervertebral disc disorders	CAG-776 sp000438195 abundance in stool	Weighted median	21	-0.0593859	0.0346073372978925	0.0861637690703004	-0.127216	0.0084445167776544	0.942343082416183	0.880543238556324	1.00848027228459	0.252256
GCST90032296	Other intervertebral disc disorders	CAG-776 sp000438195 abundance in stool	Inverse variance weighted	21	-0.0714679	0.0280295700621934	0.0107805319361405	-0.126406	-0.01653	0.931026133908656	0.881257081954481	0.983605896361661	0.149917
GCST90032296	Other intervertebral disc disorders	CAG-776 sp000438195 abundance in stool	Simple mode	21	-0.0478006	0.0649010145058195	0.469969086994196	-0.175007	0.0794054189256099	0.953323889975231	0.839451515680832	1.08264315713387	0.622429
GCST90032296	Other intervertebral disc disorders	CAG-776 sp000438195 abundance in stool	Weighted mode	21	-0.0531592	0.0602310673227681	0.387944508097281	-0.171212	0.0648937024621562	0.948229052367291	0.842642845609148	1.0670455940362	0.546314
GCST90032297	Other intervertebral disc disorders	CAG-776 abundance in stool	MR Egger	21	-0.0670415	0.0620024189838006	0.293109524389974	-0.188566	0.0544832208754136	0.935156372526849	0.828145627415062	1.05599475759747	0.483088
GCST90032297	Other intervertebral disc disorders	CAG-776 abundance in stool	Weighted median	21	-0.0668279	0.0334009107420762	0.0454160363257465	-0.132294	-0.00136211	0.93535616690692	0.876083668947981	0.998638817250633	0.180448
GCST90032297	Other intervertebral disc disorders	CAG-776 abundance in stool	Inverse variance weighted	21	-0.0836335	0.0269966086802337	0.00194880697838628	-0.136547	-0.0307201	0.919768316329489	0.872365471886225	0.969746950087813	0.123888
GCST90032297	Other intervertebral disc disorders	CAG-776 abundance in stool	Simple mode	21	-0.0585956	0.0608455341247699	0.347036715251978	-0.177853	0.0606616686761328	0.943088097421153	0.837065609476859	1.06253936301756	0.521727
GCST90032297	Other intervertebral disc disorders	CAG-776 abundance in stool	Weighted mode	21	-0.0603387	0.051954794387011	0.259165189150353	-0.16217	0.0414926482918879	0.941445566094487	0.850296517931011	1.04236549865641	0.454049
GCST90032331	Other intervertebral disc disorders	Comamonas B abundance in stool	MR Egger	18	0.152115363680293	0.15685526170781	0.346588005581934	-0.155321	0.4595516766276	1.16429454598851	0.856140355764414	1.58336396677417	0.524597
GCST90032331	Other intervertebral disc disorders	Comamonas B abundance in stool	Weighted median	18	0.131977877477071	0.103099560947467	0.200509526950044	-0.0700973	0.334053016934107	1.14108307535151	0.932303137846947	1.39661718597306	0.382947
GCST90032331	Other intervertebral disc disorders	Comamonas B abundance in stool	Inverse variance weighted	18	0.202269921731267	0.0753394130251102	0.00725770652164648	0.0546046722020508	0.349935171260483	1.22417839587193	1.0561230173502	1.41897555521473	0.140421
GCST90032331	Other intervertebral disc disorders	Comamonas B abundance in stool	Simple mode	18	0.448300051650692	0.229169883975107	0.0670783697922961	-0.000872921	0.897473024241901	1.56564840056912	0.999127459944132	2.45339560013867	0.22111
GCST90032331	Other intervertebral disc disorders	Comamonas B abundance in stool	Weighted mode	18	0.444167923683131	0.207369089376718	0.0469748179878958	0.037724508504764	0.850611338861499	1.55919228895168	1.03844511067193	2.34107760626206	0.180205
GCST90032337	Other intervertebral disc disorders	Cyanobacteria abundance in stool	MR Egger	22	-0.275665	0.114575581756119	0.025921037084909	-0.500233	-0.051097	0.759067077240305	0.606389190853363	0.950186508006986	0.155877
GCST90032337	Other intervertebral disc disorders	Cyanobacteria abundance in stool	Weighted median	22	-0.0531762	0.0845216048016345	0.529254902352274	-0.218839	0.112486099791881	0.948212879388315	0.803451391949285	1.11905670168362	0.652406
GCST90032337	Other intervertebral disc disorders	Cyanobacteria abundance in stool	Inverse variance weighted	22	-0.117779	0.0595806320101731	0.0480641357142915	-0.234557	-0.00100101	0.888892432408195	0.79092108054335	0.998999490378674	0.182808
GCST90032337	Other intervertebral disc disorders	Cyanobacteria abundance in stool	Simple mode	22	0.0630116395548714	0.17956759214597	0.729153459341126	-0.288941	0.414964120160973	1.06503923574179	0.749056517488072	1.51431640628841	0.791398
GCST90032337	Other intervertebral disc disorders	Cyanobacteria abundance in stool	Weighted mode	22	0.0630116395548714	0.179896267643284	0.72962751631635	-0.289585	0.415608324135709	1.06503923574179	0.748574127697597	1.51529224922355	0.789986
GCST90032358	Other intervertebral disc disorders	Ensifer abundance in stool	MR Egger	15	0.0513590059847604	0.114109862764959	0.660063830930441	-0.172296	0.275014337004079	1.05270075132238	0.841729710623737	1.31654955010858	0.745504
GCST90032358	Other intervertebral disc disorders	Ensifer abundance in stool	Weighted median	15	0.102668880310668	0.0579234109748724	0.0763126422394018	-0.010861	0.216198765821418	1.10812442650594	0.989197762565468	1.24134909225277	0.237476
GCST90032358	Other intervertebral disc disorders	Ensifer abundance in stool	Inverse variance weighted	15	0.0927840935888808	0.0455054204678762	0.0414532270096286	0.00359346947184355	0.181974717705918	1.09722481182105	1.00359993372398	1.19958386526442	0.175683
GCST90032358	Other intervertebral disc disorders	Ensifer abundance in stool	Simple mode	15	0.119278232771326	0.105212778556942	0.275967127738501	-0.0869388	0.325495278742933	1.12668335491441	0.916733185886984	1.38471629671938	0.466941
GCST90032358	Other intervertebral disc disorders	Ensifer abundance in stool	Weighted mode	15	0.108515350744298	0.0931724477552962	0.263614526017106	-0.0741026	0.291133348344678	1.11462201868461	0.928576373503831	1.33794298453732	0.458236
GCST90032369	Other intervertebral disc disorders	Escherichia flexneri abundance in stool	MR Egger	23	-0.0199949	0.0477176509913299	0.679452856988345	-0.113521	0.0735317096157502	0.98020368573481	0.892685019304357	1.07630266527473	0.757786
GCST90032369	Other intervertebral disc disorders	Escherichia flexneri abundance in stool	Weighted median	23	-0.0260473	0.0279190857878057	0.350841822595215	-0.0807687	0.0286740828187301	0.9742889799747	0.922406988643408	1.0290891419808	0.523908
GCST90032369	Other intervertebral disc disorders	Escherichia flexneri abundance in stool	Inverse variance weighted	23	-0.0462159	0.020096057683248	0.0214624095231553	-0.0856042	-0.00682763	0.954835790031192	0.917957510807182	0.993195627456441	0.140453
GCST90032369	Other intervertebral disc disorders	Escherichia flexneri abundance in stool	Simple mode	23	-0.0184168	0.0502401893764699	0.717438265035387	-0.116888	0.0800539879456202	0.981751769401527	0.889685228719359	1.08334555369702	0.786355
GCST90032369	Other intervertebral disc disorders	Escherichia flexneri abundance in stool	Weighted mode	23	-0.0169958	0.046941645621962	0.720759753309826	-0.109001	0.07500980488351	0.98314779365759	0.896729120867718	1.07789471946498	0.788054
GCST90032370	Other intervertebral disc disorders	Escherichia abundance in stool	MR Egger	13	-0.0773951	0.04955164741404	0.146601578077676	-0.174516	0.0197261055913772	0.925524085181515	0.839863120447019	1.01992195084737	0.324566
GCST90032370	Other intervertebral disc disorders	Escherichia abundance in stool	Weighted median	13	-0.0276484	0.0238892819949834	0.247126309171879	-0.0744714	0.019174551790061	0.972730278858401	0.9282339899556	1.01935956412586	0.441651
GCST90032370	Other intervertebral disc disorders	Escherichia abundance in stool	Inverse variance weighted	13	-0.0408441	0.0183976934860931	0.0264143648338422	-0.0769036	-0.00478459	0.959978804993892	0.925979158019043	0.995226834272384	0.152654
GCST90032370	Other intervertebral disc disorders	Escherichia abundance in stool	Simple mode	13	-0.0239064	0.0392439734343751	0.553767335164627	-0.100825	0.0530117681795475	0.976377075091844	0.904091589699148	1.05444205390975	0.675141
GCST90032370	Other intervertebral disc disorders	Escherichia abundance in stool	Weighted mode	13	-0.0221203	0.0367338536162046	0.558263668721786	-0.0941186	0.0498780894898086	0.978122595434904	0.910174793919996	1.05114294319208	0.678763
GCST90032388	Other intervertebral disc disorders	Faecalicoccus pleomorphus abundance in stool	MR Egger	18	0.149443496061955	0.0755276072267463	0.0653334447937304	0.00140938589753251	0.297477606226378	1.16118785727156	1.00141037954859	1.34645822273453	0.216966
GCST90032388	Other intervertebral disc disorders	Faecalicoccus pleomorphus abundance in stool	Weighted median	18	0.108788024154793	0.0495478982083314	0.0281196336709001	0.0116741436664632	0.205901904643122	1.11492598791214	1.01174255242702	1.22863267492302	0.156415
GCST90032388	Other intervertebral disc disorders	Faecalicoccus pleomorphus abundance in stool	Inverse variance weighted	18	0.0873341130202215	0.0374567936757786	0.0197219506457775	0.0139187974156955	0.160749428624748	1.09126122339869	1.01401611486621	1.17439066325956	0.13502
GCST90032388	Other intervertebral disc disorders	Faecalicoccus pleomorphus abundance in stool	Simple mode	18	0.176721273726314	0.0857387590119221	0.0549249133955083	0.00867330606294614	0.344769241389681	1.19329844314169	1.00871102816154	1.41166412842702	0.195533
GCST90032388	Other intervertebral disc disorders	Faecalicoccus pleomorphus abundance in stool	Weighted mode	18	0.170351366156761	0.0931934780869561	0.085164266028274	-0.0123079	0.353010583207195	1.18572140050692	0.98776758091816	1.42334620692171	0.250981
GCST90032421	Other intervertebral disc disorders	Gordonibacter abundance in stool	MR Egger	18	0.160756986310729	0.110616811497249	0.165478599095946	-0.056052	0.377565936845337	1.17439953896895	0.945490002959641	1.45872962465301	0.344103
GCST90032421	Other intervertebral disc disorders	Gordonibacter abundance in stool	Weighted median	18	0.0481543008622818	0.0472025962269344	0.307651577169078	-0.0443628	0.140671389467073	1.04933255575163	0.956606849274236	1.15104633987896	0.490699
GCST90032421	Other intervertebral disc disorders	Gordonibacter abundance in stool	Inverse variance weighted	18	0.0939887098208844	0.0374110940523871	0.0119939638489283	0.0206629654782056	0.167314454163563	1.09854734305089	1.02087792254666	1.18212593129029	0.144252
GCST90032421	Other intervertebral disc disorders	Gordonibacter abundance in stool	Simple mode	18	0.203660857593086	0.105149676385788	0.0695628091687852	-0.00243251	0.40975422330923	1.2258823342638	0.997570448027387	1.50644748993086	0.222701
GCST90032421	Other intervertebral disc disorders	Gordonibacter abundance in stool	Weighted mode	18	0.193924405598886	0.108497145940234	0.0917192415991089	-0.01873	0.406578811641746	1.21400450754373	0.981444316002084	1.50167148589748	0.258323
GCST90032425	Other intervertebral disc disorders	Halarcobacter abundance in stool	MR Egger	18	0.685509664281669	0.317088873638267	0.0461238445222985	0.0640154719506656	1.30700385661267	1.98478315087848	1.06610889341811	3.6950861026784	0.178479
GCST90032425	Other intervertebral disc disorders	Halarcobacter abundance in stool	Weighted median	18	0.210363239877682	0.171020699288454	0.218680070603026	-0.124837	0.545563810483051	1.23412626242192	0.882640469390194	1.72558100882431	0.408877
GCST90032425	Other intervertebral disc disorders	Halarcobacter abundance in stool	Inverse variance weighted	18	0.326841754568203	0.128262145485342	0.0108270317462164	0.0754479494169322	0.578235559719474	1.38658203954469	1.0783670966211	1.78288985115748	0.146001
GCST90032425	Other intervertebral disc disorders	Halarcobacter abundance in stool	Simple mode	18	0.105085640875105	0.279330326636538	0.711417850319505	-0.442402	0.652573081082718	1.11080573665766	0.642491430957706	1.92047601748136	0.781681
GCST90032425	Other intervertebral disc disorders	Halarcobacter abundance in stool	Weighted mode	18	0.14580434415344	0.284318737608583	0.614676322289786	-0.41146	0.703069069866262	1.15696979799898	0.662681774892958	2.01994254889236	0.719818
GCST90032427	Other intervertebral disc disorders	Helicobacter abundance in stool	MR Egger	18	-0.420569	0.155356728188615	0.0155436929682155	-0.725068	-0.11607	0.656673112284638	0.484291579073901	0.890413121000791	0.130508
GCST90032427	Other intervertebral disc disorders	Helicobacter abundance in stool	Weighted median	18	-0.216997	0.0971379853970503	0.0254896217795128	-0.407387	-0.0266061	0.804932712104643	0.665386606640673	0.97374468399246	0.155382
GCST90032427	Other intervertebral disc disorders	Helicobacter abundance in stool	Inverse variance weighted	18	-0.196081	0.0768006726574794	0.0106765152020642	-0.34661	-0.0455514	0.821945884042333	0.707081008519016	0.955470488040923	0.15326
GCST90032427	Other intervertebral disc disorders	Helicobacter abundance in stool	Simple mode	18	-0.266531	0.177124859889439	0.150738006780766	-0.613695	0.08063404629245	0.766032502184964	0.541346673279719	1.08397413961857	0.32405
GCST90032427	Other intervertebral disc disorders	Helicobacter abundance in stool	Weighted mode	18	-0.266531	0.17619383982913	0.148720457443216	-0.611871	0.0788092469742441	0.766032502184964	0.542335424181649	1.08199790800907	0.326013
GCST90032434	Other intervertebral disc disorders	Hydrogenophaga abundance in stool	MR Egger	11	-0.299169	0.282975229283067	0.317958574685812	-0.853801	0.255462375430014	0.741434041644037	0.425793614394751	1.29105843658559	0.49821
GCST90032434	Other intervertebral disc disorders	Hydrogenophaga abundance in stool	Weighted median	11	-0.267868	0.13620637253953	0.0492251086168363	-0.534833	-0.000903962	0.76500840995786	0.585767139067118	0.999096446820648	0.184077
GCST90032434	Other intervertebral disc disorders	Hydrogenophaga abundance in stool	Inverse variance weighted	11	-0.263697	0.10068964477966	0.00882126199605626	-0.461048	-0.0663449	0.768206600235958	0.630622233339844	0.935808078824998	0.145387
GCST90032434	Other intervertebral disc disorders	Hydrogenophaga abundance in stool	Simple mode	11	-0.313369	0.208436520593163	0.163635662490919	-0.721905	0.0951663468374985	0.730979960426692	0.485825965988024	1.0998417951143	0.343481
GCST90032434	Other intervertebral disc disorders	Hydrogenophaga abundance in stool	Weighted mode	11	-0.306922	0.204487741245225	0.164269736691665	-0.707718	0.093873632425897	0.73570773344623	0.492767256256334	1.09842093235803	0.343193
GCST90032440	Other intervertebral disc disorders	K10 abundance in stool	MR Egger	12	-0.0123113	0.0808029256556186	0.88193191525287	-0.170685	0.146062462543215	0.987764201921063	0.843087099005014	1.15726847172519	0.904285
GCST90032440	Other intervertebral disc disorders	K10 abundance in stool	Weighted median	12	-0.0856467	0.0494820628528083	0.0834759417260554	-0.182632	0.0113380991938042	0.917918434149949	0.833075014716006	1.01140261905409	0.250992
GCST90032440	Other intervertebral disc disorders	K10 abundance in stool	Inverse variance weighted	12	-0.0842647	0.0352727163754361	0.0168967202455952	-0.153399	-0.0151301	0.919187947129145	0.857787234247899	0.984983744702495	0.127441
GCST90032440	Other intervertebral disc disorders	K10 abundance in stool	Simple mode	12	-0.0818276	0.0747389997205005	0.296978400848339	-0.228316	0.064660871595653	0.921430829291712	0.795872718497249	1.06679718180608	0.484086
GCST90032440	Other intervertebral disc disorders	K10 abundance in stool	Weighted mode	12	-0.0818276	0.0769038373095704	0.31011744628688	-0.232559	0.06890395327023	0.921430829291712	0.792502919771455	1.07133330614613	0.492865
GCST90032444	Other intervertebral disc disorders	KLE1615 abundance in stool	MR Egger	13	0.0297012184772231	0.0654476647989384	0.658783851624284	-0.0985762	0.157978641483142	1.03014669916867	0.90612663902974	1.17114118060189	0.747854
GCST90032444	Other intervertebral disc disorders	KLE1615 abundance in stool	Weighted median	13	0.0817122064800159	0.038959808227904	0.0359629382119558	0.00535098235332405	0.158073430606708	1.08514346762844	1.00536532442938	1.17125219730948	0.177817
GCST90032444	Other intervertebral disc disorders	KLE1615 abundance in stool	Inverse variance weighted	13	0.0693182106292128	0.0297911919012225	0.0199757956802225	0.0109274745028166	0.127708946755609	1.07177720579012	1.01098739742214	1.13622225339337	0.134685
GCST90032444	Other intervertebral disc disorders	KLE1615 abundance in stool	Simple mode	13	0.103069399553414	0.0670666699373483	0.150276022702639	-0.0283813	0.234520072630617	1.10856834055423	0.972017691530969	1.2643018500451	0.324625
GCST90032444	Other intervertebral disc disorders	KLE1615 abundance in stool	Weighted mode	13	0.0922333328785995	0.0630230268790818	0.169031085098169	-0.0312918	0.2157584655616	1.09662066988844	0.969192721563446	1.24080264623391	0.348235
GCST90032451	Other intervertebral disc disorders	Lachnospirales abundance in stool	MR Egger	15	0.05512661561893	0.17599546480988	0.759076557788578	-0.289824	0.400077726646296	1.05667439768868	0.748394902795005	1.49194065667837	0.817891
GCST90032451	Other intervertebral disc disorders	Lachnospirales abundance in stool	Weighted median	15	0.213764514142381	0.0825003953626419	0.00956773040400863	0.0520637392316032	0.37546528905316	1.23833101101566	1.0534428860136	1.45566856371868	0.141921
GCST90032451	Other intervertebral disc disorders	Lachnospirales abundance in stool	Inverse variance weighted	15	0.156492676494582	0.0625157545621163	0.0123057951568835	0.0339617975528343	0.27902355543633	1.16940219816435	1.03454508381928	1.32183847998498	0.140412
GCST90032451	Other intervertebral disc disorders	Lachnospirales abundance in stool	Simple mode	15	0.351464569779722	0.175107681718967	0.0644439268930096	0.00825351361054627	0.694675625948897	1.42114739470843	1.00828766775324	2.00305922811389	0.215621
GCST90032451	Other intervertebral disc disorders	Lachnospirales abundance in stool	Weighted mode	15	0.348726469161087	0.185436021537595	0.0809960638816452	-0.0147281	0.712181071374772	1.41726147259847	0.985379795387849	2.03843238019851	0.245192
GCST90032470	Other intervertebral disc disorders	Massiliomicrobiota abundance in stool	MR Egger	18	-0.0751077	0.0803489510891545	0.36380163350653	-0.232592	0.0823762102301605	0.927643542284098	0.792477093270224	1.08586424623375	0.529058
GCST90032470	Other intervertebral disc disorders	Massiliomicrobiota abundance in stool	Weighted median	18	-0.0405916	0.0369017233320995	0.271335540284553	-0.112919	0.0317357715830329	0.96022119831726	0.893223022649374	1.03224472087949	0.462622
GCST90032470	Other intervertebral disc disorders	Massiliomicrobiota abundance in stool	Inverse variance weighted	18	-0.0686194	0.0271334915901933	0.011440300492349	-0.121801	-0.0154377	0.933682015377295	0.885324533330046	0.984680840775953	0.145455
GCST90032470	Other intervertebral disc disorders	Massiliomicrobiota abundance in stool	Simple mode	18	-0.016428	0.0671042406275499	0.809531698691906	-0.147952	0.115096309185586	0.98370620128305	0.862472241748597	1.12198148949215	0.853653
GCST90032470	Other intervertebral disc disorders	Massiliomicrobiota abundance in stool	Weighted mode	18	-0.014966	0.0593182802836507	0.803834813553939	-0.13123	0.101297865347925	0.985145469435736	0.877016218726682	1.10660621232161	0.849659
GCST90032493	Other intervertebral disc disorders	Olsenella C abundance in stool	MR Egger	14	0.0536717362646209	0.11558794593257	0.650717630304138	-0.172881	0.280224110292457	1.05513818169869	0.841238020904001	1.3234263725765	0.744394
GCST90032493	Other intervertebral disc disorders	Olsenella C abundance in stool	Weighted median	14	0.138928607710861	0.0672927046691303	0.0389663663714737	0.0070349065593657	0.270822308862357	1.14904206433199	1.00705970964286	1.31104208912553	0.1734
GCST90032493	Other intervertebral disc disorders	Olsenella C abundance in stool	Inverse variance weighted	14	0.153929952556546	0.0538914566746067	0.00428615330302961	0.0483026974743172	0.259557207638775	1.16640917993572	1.04948828470235	1.29635594305294	0.127156
GCST90032493	Other intervertebral disc disorders	Olsenella C abundance in stool	Simple mode	14	0.137677014108644	0.113410033974327	0.246351085227724	-0.0846067	0.359960680698324	1.14760483023971	0.918873649996136	1.43327305815664	0.443831
GCST90032493	Other intervertebral disc disorders	Olsenella C abundance in stool	Weighted mode	14	0.0795897476395344	0.111301368047704	0.487201977102166	-0.138561	0.297740429013035	1.08284273774832	0.870610200122508	1.34681214914467	0.62842
GCST90032498	Other intervertebral disc disorders	Pandoraea abundance in stool	MR Egger	19	0.1707683067397	0.25129691330813	0.505939138666609	-0.321774	0.663310256823635	1.18621587895576	0.724862249155908	1.94120760616977	0.635997
GCST90032498	Other intervertebral disc disorders	Pandoraea abundance in stool	Weighted median	19	0.182060559733839	0.112343447369388	0.105109624527221	-0.0381326	0.402253716577839	1.19968684439598	0.962585296400155	1.49519063920803	0.271941
GCST90032498	Other intervertebral disc disorders	Pandoraea abundance in stool	Inverse variance weighted	19	0.189354742526999	0.0913739566940293	0.0382369705290454	0.0102617874067013	0.368447697647296	1.20846957200339	1.01031462011177	1.4454890361742	0.173627
GCST90032498	Other intervertebral disc disorders	Pandoraea abundance in stool	Simple mode	19	0.180954998520627	0.204166569605563	0.387138521052679	-0.219211	0.58112147494753	1.19836125005069	0.80315185132078	1.78804255168114	0.54691
GCST90032498	Other intervertebral disc disorders	Pandoraea abundance in stool	Weighted mode	19	0.19149690179637	0.197193669209517	0.344362740638171	-0.195003	0.577996493447023	1.21106108102034	0.822832444753666	1.78246367327098	0.524799
GCST90032511	Other intervertebral disc disorders	Photobacterium abundance in stool	MR Egger	14	-0.0234801	0.23924008325092	0.923437760946898	-0.492391	0.445430431224889	0.976793381458813	0.611163540569477	1.56116202411665	0.933931
GCST90032511	Other intervertebral disc disorders	Photobacterium abundance in stool	Weighted median	14	0.161874202478115	0.124296328793564	0.192805347244517	-0.0817466	0.4054950069135	1.17571233032017	0.921505436787701	1.50004484887846	0.377966
GCST90032511	Other intervertebral disc disorders	Photobacterium abundance in stool	Inverse variance weighted	14	0.245181958748662	0.0933696775788711	0.00864133439169124	0.0621773906940751	0.42818652680325	1.27785380873196	1.06415109848792	1.5344722744834	0.1479
GCST90032511	Other intervertebral disc disorders	Photobacterium abundance in stool	Simple mode	14	0.120000045813264	0.232015166397621	0.613698074507856	-0.33475	0.574749771952601	1.12749690323369	0.715517171962474	1.77668589464437	0.720569
GCST90032511	Other intervertebral disc disorders	Photobacterium abundance in stool	Weighted mode	14	0.115368615128497	0.242247768473524	0.641806336792117	-0.359437	0.590174241336604	1.12228705332111	0.698069220699911	1.80430277213675	0.736092
GCST90032530	Other intervertebral disc disorders	Pseudomonadales abundance in stool	MR Egger	21	-0.120679	0.270805873512128	0.660901540117339	-0.651458	0.410100595936164	0.886318496467626	0.521284965391361	1.50696937248298	0.74456
GCST90032530	Other intervertebral disc disorders	Pseudomonadales abundance in stool	Weighted median	21	-0.565935	0.188617284966559	0.00269589488331481	-0.935625	-0.196245	0.567829020453097	0.392340652752564	0.821810827419071	0.133297
GCST90032530	Other intervertebral disc disorders	Pseudomonadales abundance in stool	Inverse variance weighted	21	-0.42264	0.137032578485898	0.00204080141925152	-0.691224	-0.154056	0.655314561181264	0.500962632562649	0.857223964788409	0.11352
GCST90032530	Other intervertebral disc disorders	Pseudomonadales abundance in stool	Simple mode	21	-0.750663	0.391043555219655	0.0692830982499423	-1.51711	0.015782647599234	0.472053609389443	0.219345297736554	1.0159078513971	0.223413
GCST90032530	Other intervertebral disc disorders	Pseudomonadales abundance in stool	Weighted mode	21	-0.727631	0.400223853515138	0.0840660422756135	-1.51207	0.0568076315086528	0.483051927198288	0.220453194984611	1.05845217796126	0.25107
GCST90032534	Other intervertebral disc disorders	Raoultella abundance in stool	MR Egger	29	0.0303447778306007	0.0618020160608773	0.627393904425315	-0.0907872	0.15147672930992	1.03080987308527	0.913212045806393	1.16355122485468	0.72517
GCST90032534	Other intervertebral disc disorders	Raoultella abundance in stool	Weighted median	29	0.0874031462021072	0.0518552056445844	0.0918876947176156	-0.0142331	0.189039349265493	1.09133655923352	0.985867754242392	1.20808848894232	0.255563
GCST90032534	Other intervertebral disc disorders	Raoultella abundance in stool	Inverse variance weighted	29	0.0852767138928898	0.0355306098173989	0.0163909750070982	0.015636718650788	0.154916709134992	1.08901837152187	1.01575961184912	1.16756070991363	0.13025
GCST90032534	Other intervertebral disc disorders	Raoultella abundance in stool	Simple mode	29	0.119786513672039	0.106484376972267	0.270173550146213	-0.0889229	0.328495892537683	1.12725617210855	0.914916142732285	1.38887753555425	0.462412
GCST90032534	Other intervertebral disc disorders	Raoultella abundance in stool	Weighted mode	29	0.133290602349026	0.101186300298609	0.19842363788108	-0.0650345	0.331615750934299	1.14258198709961	0.937035091782595	1.39321740316143	0.383907
GCST90032545	Other intervertebral disc disorders	RUG420 sp900317985 abundance in stool	MR Egger	17	-0.349142	0.216454882249077	0.127580086043813	-0.773394	0.075109537928331	0.705292949495428	0.46144445007386	1.07800222654826	0.300387
GCST90032545	Other intervertebral disc disorders	RUG420 sp900317985 abundance in stool	Weighted median	17	-0.170897	0.107089048029309	0.11052477813034	-0.380791	0.0389976714265736	0.842908504286754	0.683320417546205	1.03976806247106	0.277873
GCST90032545	Other intervertebral disc disorders	RUG420 sp900317985 abundance in stool	Inverse variance weighted	17	-0.182338	0.0873739926082473	0.0369002441617944	-0.353591	-0.0110848	0.833319781449534	0.702162201976766	0.988976416275504	0.180446
GCST90032545	Other intervertebral disc disorders	RUG420 sp900317985 abundance in stool	Simple mode	17	-0.353983	0.197319701923577	0.0917383348563365	-0.740729	0.0327638058200937	0.701887032724797	0.476766023255736	1.03330644944673	0.256752
GCST90032545	Other intervertebral disc disorders	RUG420 sp900317985 abundance in stool	Weighted mode	17	-0.353983	0.187671226637894	0.07755622793088	-0.721818	0.0138527942601561	0.701887032724797	0.485867943032382	1.01394918881155	0.238017
GCST90032576	Other intervertebral disc disorders	Tepidanaerobacteraceae abundance in stool	MR Egger	12	0.0912956112369731	0.133091895737586	0.508329725694866	-0.169565	0.352155726882642	1.09559282694423	0.844032308919385	1.42212997034253	0.637202
GCST90032576	Other intervertebral disc disorders	Tepidanaerobacteraceae abundance in stool	Weighted median	12	0.134425615500201	0.0874064523848323	0.124064024086624	-0.036891	0.305742262174473	1.14387956892818	0.963781151727751	1.35763234824178	0.295233
GCST90032576	Other intervertebral disc disorders	Tepidanaerobacteraceae abundance in stool	Inverse variance weighted	12	0.182084275427422	0.0613297071563292	0.00298828072281269	0.0618780494010168	0.302290501453827	1.19971529613896	1.06383260179407	1.35295420478982	0.110815
GCST90032576	Other intervertebral disc disorders	Tepidanaerobacteraceae abundance in stool	Simple mode	12	0.14603880355388	0.15175918234955	0.356573073145655	-0.151409	0.443486800958998	1.15724109224664	0.859495926244375	1.55813064924689	0.525414
GCST90032576	Other intervertebral disc disorders	Tepidanaerobacteraceae abundance in stool	Weighted mode	12	0.119574327722882	0.137803250824983	0.404081596069599	-0.15052	0.389668699339848	1.12701700956209	0.860260486864521	1.47649155021845	0.558436
GCST90032622	Other intervertebral disc disorders	UBA6960 abundance in stool	MR Egger	16	0.129776407903785	0.205201443327852	0.537295915345081	-0.272418	0.531971236826375	1.13857377876401	0.761535551935685	1.70228460955482	0.656859
GCST90032622	Other intervertebral disc disorders	UBA6960 abundance in stool	Weighted median	16	0.0698695635180676	0.102806739379143	0.496744811197788	-0.131632	0.271370772701188	1.07236829618347	0.87666385854423	1.31176134552764	0.627987
GCST90032622	Other intervertebral disc disorders	UBA6960 abundance in stool	Inverse variance weighted	16	0.176622236393107	0.0742914029573416	0.0174339894108566	0.0310110865967177	0.322233386189497	1.19318026789814	1.03149693961372	1.38020685959053	0.129302
GCST90032622	Other intervertebral disc disorders	UBA6960 abundance in stool	Simple mode	16	0.031709877391883	0.183029065963374	0.864770786041422	-0.327027	0.390446846680095	1.03221799208343	0.721064207765221	1.47764092532474	0.892861
GCST90032622	Other intervertebral disc disorders	UBA6960 abundance in stool	Weighted mode	16	0.028222315166085	0.169577383944862	0.870043281855618	-0.304149	0.360593987698014	1.02862433779442	0.73775066972477	1.4341810475045	0.896225
GCST90032628	Other intervertebral disc disorders	UBA737 abundance in stool	MR Egger	18	-0.0326595	0.0837326563271585	0.701646835919192	-0.196775	0.131456516111947	0.967868071961962	0.821375014023821	1.14048831377795	0.774771
GCST90032628	Other intervertebral disc disorders	UBA737 abundance in stool	Weighted median	18	-0.0543069	0.052008920230053	0.296400114253793	-0.156244	0.0476305839950144	0.947141384527853	0.855350131533204	1.04878314647283	0.484919
GCST90032628	Other intervertebral disc disorders	UBA737 abundance in stool	Inverse variance weighted	18	-0.0808752	0.0379970102732654	0.0332987515004014	-0.155349	-0.00640107	0.922308775930639	0.85611603796741	0.99361936984418	0.174329
GCST90032628	Other intervertebral disc disorders	UBA737 abundance in stool	Simple mode	18	-0.0348083	0.0872757597940215	0.694982445331507	-0.205869	0.136252158920269	0.965790511319174	0.813939842337992	1.14597082393077	0.77124
GCST90032628	Other intervertebral disc disorders	UBA737 abundance in stool	Weighted mode	18	-0.0391988	0.0855017121210625	0.652430995993091	-0.206782	0.128384533663937	0.961559510864949	0.813196762964078	1.13699012962707	0.74444

## Sheet: Table S2
Summary MR analysis results of inflammatory proteins on Lumbar Diseases
id.exposure	id.outcome	outcome	exposure	method	nsnp	b	se	pval	lo_ci	up_ci	or	or_lci95	or_uci95	pval (FDR)
GCST90274758	finngen_R12_M13_SPINSTENOSIS	Lumbar stenosis	4EBP1	MR Egger	18	0.192186550094002	0.0963016175114721	0.0632838754565669	0.00343537977151628	0.380937720416487	1.21189657529869	1.00344128745171	1.46365644665719	0.15821
GCST90274758	finngen_R12_M13_SPINSTENOSIS	Lumbar stenosis	4EBP1	Weighted median	18	0.101018866172354	0.049336116407569	0.0406027193217135	0.00432007801351894	0.197717654331189	1.1062975131661	1.00432942300272	1.21861827365201	0.131959
GCST90274758	finngen_R12_M13_SPINSTENOSIS	Lumbar stenosis	4EBP1	Inverse variance weighted	18	0.095880651679556	0.0370721685179318	0.00970056022361239	0.0232192013844097	0.168542101974702	1.10062769808778	1.0234908655747	1.18357805676929	0.0525447
GCST90274758	finngen_R12_M13_SPINSTENOSIS	Lumbar stenosis	4EBP1	Simple mode	18	0.0356441381400442	0.0943242123604188	0.710189452059195	-0.149231	0.220519594366465	1.03628700584531	0.861369841428686	1.24672435327276	0.795902
GCST90274758	finngen_R12_M13_SPINSTENOSIS	Lumbar stenosis	4EBP1	Weighted mode	18	0.0947777268170905	0.0675024122666322	0.178305095715377	-0.037527	0.22708245485969	1.09941445761477	0.963168410642253	1.25493333902676	0.331138
GCST90274813	finngen_R12_M13_SPINSTENOSIS	Lumbar stenosis	IL-4	MR Egger	21	0.0826836359236462	0.0916195129514618	0.378107695744929	-0.0968906	0.262257881308511	1.08619812012076	0.907655289603995	1.29986170924936	0.501571
GCST90274813	finngen_R12_M13_SPINSTENOSIS	Lumbar stenosis	IL-4	Weighted median	21	0.0610507033683434	0.047417210199947	0.197912391449538	-0.031887	0.153988435360239	1.06295280810864	0.968616001781404	1.16647739680955	0.357342
GCST90274813	finngen_R12_M13_SPINSTENOSIS	Lumbar stenosis	IL-4	Inverse variance weighted	21	0.0899728760281654	0.0363828436250269	0.0134003684346293	0.0186625025231126	0.161283249533218	1.09414460575525	1.01883773542069	1.17501774491008	0.0670018
GCST90274813	finngen_R12_M13_SPINSTENOSIS	Lumbar stenosis	IL-4	Simple mode	21	0.158936758013214	0.087646170964088	0.0848073263354595	-0.0128497	0.330723253102826	1.17226380804415	0.987232468312474	1.39197451437062	0.190085
GCST90274813	finngen_R12_M13_SPINSTENOSIS	Lumbar stenosis	IL-4	Weighted mode	21	0.0117416392113282	0.0831736441424839	0.889147737040018	-0.151279	0.174761981730597	1.01181084284649	0.859608089652727	1.19096271199042	0.917375
GCST90274779	finngen_R12_M13_SPONDYLOLISTHESIS	spondylolisthesis	CXCL1	MR Egger	24	-0.0183121	0.075371961720549	0.810290560299022	-0.166041	0.129416991856891	0.981854593763389	0.847011422924357	1.13816463060896	0.877815
GCST90274779	finngen_R12_M13_SPONDYLOLISTHESIS	spondylolisthesis	CXCL1	Weighted median	24	0.0670256461790997	0.058226506537081	0.249683224485371	-0.0470983	0.181149598991778	1.0693229018696	0.953993609080266	1.1985944744066	0.416139
GCST90274779	finngen_R12_M13_SPONDYLOLISTHESIS	spondylolisthesis	CXCL1	Inverse variance weighted	24	0.100537911844112	0.0506766721446652	0.0472659724823213	0.00121163444056831	0.199864189247656	1.10576556252106	1.00121236876613	1.22123688979628	0.133578
GCST90274779	finngen_R12_M13_SPONDYLOLISTHESIS	spondylolisthesis	CXCL1	Simple mode	24	0.116740217612677	0.129713570325885	0.377455336421122	-0.137498	0.370978815451411	1.12382744118983	0.871535761686932	1.4491523734226	0.511137
GCST90274779	finngen_R12_M13_SPONDYLOLISTHESIS	spondylolisthesis	CXCL1	Weighted mode	24	0.0620421824000157	0.0599704005153847	0.31163644794284	-0.0554998	0.17958416741017	1.06400722615986	0.946012210403635	1.19671962462023	0.460372
GCST90274782	finngen_R12_M13_SPONDYLOLISTHESIS	spondylolisthesis	CXCL5	MR Egger	21	0.155915239114786	0.0540252015471761	0.00946584324885019	0.0500258440823211	0.261804634147251	1.16872713654478	1.05129826586386	1.29927268411668	0.0559345
GCST90274782	finngen_R12_M13_SPONDYLOLISTHESIS	spondylolisthesis	CXCL5	Weighted median	21	0.14186541402474	0.0471455076821152	0.00262025292235827	0.0494602189677939	0.234270609081686	1.15242153832276	1.05070379330199	1.26398649215545	0.0425791
GCST90274782	finngen_R12_M13_SPONDYLOLISTHESIS	spondylolisthesis	CXCL5	Inverse variance weighted	21	0.0709415150121303	0.034741795689563	0.0411550484407815	0.00284759546058683	0.139035434563674	1.07351843931944	1.00285165371171	1.14916481943613	0.127385
GCST90274782	finngen_R12_M13_SPONDYLOLISTHESIS	spondylolisthesis	CXCL5	Simple mode	21	-0.116839	0.110587790262429	0.303324076428407	-0.333591	0.0999133089956	0.889728641516728	0.716346830738243	1.10507511385147	0.458513
GCST90274782	finngen_R12_M13_SPONDYLOLISTHESIS	spondylolisthesis	CXCL5	Weighted mode	21	0.130107411790175	0.0448776143055483	0.00887062691319886	0.0421472877513002	0.21806753582905	1.13895071348971	1.04304809564605	1.24367105713879	0.0576591
GCST90274790	finngen_R12_M13_SPONDYLOLISTHESIS	spondylolisthesis	FGF-5	MR Egger	520	0.0449816021584642	0.0228025188198558	0.0490657260255715	0.000288665271546903	0.0896745390453815	1.04600861543094	1.00028870693938	1.09381823064214	0.127571
GCST90274790	finngen_R12_M13_SPONDYLOLISTHESIS	spondylolisthesis	FGF-5	Weighted median	520	0.0520779386433621	0.0309792539354324	0.092751549126853	-0.0086414	0.11279727635681	1.0534578443891	0.991395830503146	1.11940498008924	0.200962
GCST90274790	finngen_R12_M13_SPONDYLOLISTHESIS	spondylolisthesis	FGF-5	Inverse variance weighted	520	0.0440189776008236	0.0133893202443472	0.00101038638799039	0.0177759099219032	0.0702620452797441	1.04500218633462	1.01793484173121	1.07278926378717	0.0656751
GCST90274790	finngen_R12_M13_SPONDYLOLISTHESIS	spondylolisthesis	FGF-5	Simple mode	520	0.0218233408182833	0.0654865073385539	0.739080595893792	-0.10653	0.150176895201849	1.02206321167035	0.898947887330242	1.16203978381025	0.814241
GCST90274790	finngen_R12_M13_SPONDYLOLISTHESIS	spondylolisthesis	FGF-5	Weighted mode	520	0.0354997486744171	0.0252574750733737	0.160466648950471	-0.0140049	0.0850043998182295	1.0361373877202	0.98609270996168	1.08872185686613	0.316071
GCST90274800	finngen_R12_M13_SPONDYLOLISTHESIS	spondylolisthesis	IL-15RA	MR Egger	25	0.149197568707853	0.0515872162662516	0.00822040852636726	0.0480866248259995	0.250308512589706	1.1609023245258	1.04926154348646	1.28442161580736	0.0667908
GCST90274800	finngen_R12_M13_SPONDYLOLISTHESIS	spondylolisthesis	IL-15RA	Weighted median	25	0.116382140646987	0.0415431155363485	0.00508690471153223	0.0349576341957441	0.19780664709823	1.12342509650921	1.03557583486714	1.21872672668985	0.0472355
GCST90274800	finngen_R12_M13_SPONDYLOLISTHESIS	spondylolisthesis	IL-15RA	Inverse variance weighted	25	0.09918461974285	0.0317344260536385	0.00177528343730861	0.0369851446777187	0.161384094807981	1.1042701508121	1.0376776056884	1.17513624587245	0.0576967
GCST90274800	finngen_R12_M13_SPONDYLOLISTHESIS	spondylolisthesis	IL-15RA	Simple mode	25	0.0516916509671961	0.0995971163778147	0.608508710976747	-0.143519	0.246901999067713	1.05305098519386	0.86630460262317	1.28005366017906	0.719147
GCST90274800	finngen_R12_M13_SPONDYLOLISTHESIS	spondylolisthesis	IL-15RA	Weighted mode	25	0.124667827873487	0.0435864463408468	0.00862823693445136	0.039238393045427	0.210097262701546	1.13277211524344	1.04001838725037	1.2337980566532	0.062315
GCST90274813	finngen_R12_M13_SPONDYLOLISTHESIS	spondylolisthesis	IL-4	MR Egger	21	0.245529769762304	0.163349085165322	0.149253506115121	-0.0746344	0.565693976686336	1.27829833766201	0.92808269686821	1.7606692222401	0.312951
GCST90274813	finngen_R12_M13_SPONDYLOLISTHESIS	spondylolisthesis	IL-4	Weighted median	21	0.0951774000541176	0.0837306737357863	0.255660007437019	-0.0689347	0.259289520576259	1.0998539519711	0.933387609195749	1.2960089717805	0.415448
GCST90274813	finngen_R12_M13_SPONDYLOLISTHESIS	spondylolisthesis	IL-4	Inverse variance weighted	21	0.137989520784973	0.0655365493197805	0.0352447342465608	0.00953788411820275	0.266441157451742	1.14796352045457	1.00958351469259	1.30531077926299	0.120574
GCST90274813	finngen_R12_M13_SPONDYLOLISTHESIS	spondylolisthesis	IL-4	Simple mode	21	0.0781747594904255	0.188016413751821	0.681993329320179	-0.290337	0.446686930443995	1.08131161162518	0.748011137462214	1.56312485587089	0.791599
GCST90274813	finngen_R12_M13_SPONDYLOLISTHESIS	spondylolisthesis	IL-4	Weighted mode	21	0.0628197520188504	0.162060691991386	0.702383685438413	-0.254819	0.380458708321966	1.06483488759363	0.775056612209611	1.46295550541009	0.800964
GCST90274820	finngen_R12_M13_SPONDYLOLISTHESIS	spondylolisthesis	LIF-R	MR Egger	27	-0.13867	0.0721712135805695	0.0661527945208033	-0.280125	0.00278587054151408	0.870515505220753	0.755689057740568	1.00278975468492	0.159257
GCST90274820	finngen_R12_M13_SPONDYLOLISTHESIS	spondylolisthesis	LIF-R	Weighted median	27	-0.0771153	0.0565866574337746	0.172951342214196	-0.188025	0.0337945913057422	0.925783144224415	0.828593904429986	1.03437211587943	0.330642
GCST90274820	finngen_R12_M13_SPONDYLOLISTHESIS	spondylolisthesis	LIF-R	Inverse variance weighted	27	-0.0840601	0.038485405381044	0.0289469795650557	-0.159492	-0.00862873	0.919375977951567	0.852577198533044	0.991408391273837	0.11068
GCST90274820	finngen_R12_M13_SPONDYLOLISTHESIS	spondylolisthesis	LIF-R	Simple mode	27	-0.0182067	0.0955501151321722	0.850361101996676	-0.205485	0.169071507047272	0.981958022376836	0.814252353637771	1.18420481488615	0.891508
GCST90274820	finngen_R12_M13_SPONDYLOLISTHESIS	spondylolisthesis	LIF-R	Weighted mode	27	-0.0754862	0.0605746994799418	0.223815289058786	-0.194213	0.0432402606774042	0.927292573165973	0.823482845092956	1.04418874220957	0.382842
GCST90274832	finngen_R12_M13_SPONDYLOLISTHESIS	spondylolisthesis	PD-L1	MR Egger	24	-0.0154608	0.119998153742513	0.898653105795062	-0.250657	0.219735549059955	0.984658072812706	0.778289112753516	1.24574724799252	0.912695
GCST90274832	finngen_R12_M13_SPONDYLOLISTHESIS	spondylolisthesis	PD-L1	Weighted median	24	-0.182449	0.0760810851821469	0.0164811551428766	-0.331568	-0.0333298	0.833227374986787	0.717797601416135	0.967219529652452	0.0765196
GCST90274832	finngen_R12_M13_SPONDYLOLISTHESIS	spondylolisthesis	PD-L1	Inverse variance weighted	24	-0.147329	0.0521548157482552	0.00473044755688257	-0.249552	-0.0451055	0.863010066591324	0.779149481791644	0.955896644281063	0.0512465
GCST90274832	finngen_R12_M13_SPONDYLOLISTHESIS	spondylolisthesis	PD-L1	Simple mode	24	-0.153747	0.14489398021978	0.299660548594387	-0.437739	0.130245282726616	0.857489008153441	0.645494157580456	1.13910775251645	0.46376
GCST90274832	finngen_R12_M13_SPONDYLOLISTHESIS	spondylolisthesis	PD-L1	Weighted mode	24	-0.176804	0.119467498624055	0.152459236994832	-0.41096	0.0573523010377397	0.837944008583265	0.663013256968515	1.0590288416419	0.309683
GCST90274835	finngen_R12_M13_SPONDYLOLISTHESIS	spondylolisthesis	SLAMF1	MR Egger	35	-0.0819497	0.0892944518476003	0.365410594386688	-0.256967	0.0930674232181142	0.921318297627245	0.773393868342409	1.09753573216456	0.516341
GCST90274835	finngen_R12_M13_SPONDYLOLISTHESIS	spondylolisthesis	SLAMF1	Weighted median	35	-0.0438156	0.0664650638206602	0.509749727381356	-0.174087	0.086455931070734	0.957130441779414	0.840223694932444	1.09030331815923	0.649681
GCST90274835	finngen_R12_M13_SPONDYLOLISTHESIS	spondylolisthesis	SLAMF1	Inverse variance weighted	35	-0.0837848	0.0422974994217267	0.0476085018622869	-0.166688	-0.00088175	0.919629093627824	0.846463710656382	0.999118638164569	0.12894
GCST90274835	finngen_R12_M13_SPONDYLOLISTHESIS	spondylolisthesis	SLAMF1	Simple mode	35	-0.067377	0.118940060331799	0.574788900469392	-0.3005	0.165745482485844	0.934842665762537	0.740448234387097	1.18027266342717	0.70493
GCST90274835	finngen_R12_M13_SPONDYLOLISTHESIS	spondylolisthesis	SLAMF1	Weighted mode	35	-0.0470705	0.0870782253563795	0.592338485209224	-0.217744	0.123602789170637	0.954020105767573	0.804331441381763	1.1315663113271	0.713
GCST90274803	finngen_R12_M13_INTERVERTEB	Other intervertebral disc disorders	IL-18	MR Egger	31	-0.119784	0.0380262618294383	0.00376901177380309	-0.194315	-0.0452521	0.887112415437389	0.823398458959082	0.955756510181017	0.0489972
GCST90274803	finngen_R12_M13_INTERVERTEB	Other intervertebral disc disorders	IL-18	Weighted median	31	-0.0246461	0.0271925088406991	0.364746585811356	-0.0779435	0.0286511791771488	0.975655098068004	0.925016729693257	1.02906557236186	0.526856
GCST90274803	finngen_R12_M13_INTERVERTEB	Other intervertebral disc disorders	IL-18	Inverse variance weighted	31	-0.0592272	0.0193166129588386	0.00216849963748737	-0.0970878	-0.0213667	0.94249259063899	0.907476342111842	0.978859990269497	0.0469842
GCST90274803	finngen_R12_M13_INTERVERTEB	Other intervertebral disc disorders	IL-18	Simple mode	31	-0.00182219	0.0513184205668098	0.971910213221863	-0.102406	0.0987619111783213	0.998179466053342	0.902662727595451	1.10380346500479	0.97191
GCST90274803	finngen_R12_M13_INTERVERTEB	Other intervertebral disc disorders	IL-18	Weighted mode	31	-0.0103912	0.0483999666454243	0.831457863184414	-0.105255	0.0844727024559411	0.989662570165128	0.900094818971781	1.08814314019127	0.88598
GCST90274808	finngen_R12_M13_INTERVERTEB	Other intervertebral disc disorders	IL-20RA	MR Egger	20	0.039239011153194	0.0631809733375392	0.542347295720769	-0.0845957	0.163073718894771	1.04001903009402	0.918883717132354	1.1771234627307	0.677934
GCST90274808	finngen_R12_M13_INTERVERTEB	Other intervertebral disc disorders	IL-20RA	Weighted median	20	0.0395342146428729	0.0348588130503175	0.256742559947554	-0.0287891	0.107857488221495	1.04032609266177	0.971621397703108	1.11388899177333	0.407031
GCST90274808	finngen_R12_M13_INTERVERTEB	Other intervertebral disc disorders	IL-20RA	Inverse variance weighted	20	0.0565542162333899	0.025427709326409	0.0261405320089271	0.0067159059536283	0.106392526513151	1.05818398399489	1.00673850821992	1.11225838173529	0.106196
GCST90274808	finngen_R12_M13_INTERVERTEB	Other intervertebral disc disorders	IL-20RA	Simple mode	20	0.0553554783913245	0.060491426265883	0.371609420152123	-0.0632077	0.173918673872455	1.0569162587963	0.938748459337894	1.18996	0.513928
GCST90274808	finngen_R12_M13_INTERVERTEB	Other intervertebral disc disorders	IL-20RA	Weighted mode	20	0.039954546508943	0.0526383252095731	0.457143232910981	-0.0632166	0.143125663919706	1.04076346678432	0.938740147872301	1.15387479298507	0.594286
GCST90274815	finngen_R12_M13_INTERVERTEB	Other intervertebral disc disorders	IL-6	MR Egger	13	0.103254131226445	0.0525409701893459	0.0751433959521808	0.000273829655327032	0.206234432797563	1.10877	1.00027386715009	1.22904129781444	0.17444
GCST90274815	finngen_R12_M13_INTERVERTEB	Other intervertebral disc disorders	IL-6	Weighted median	13	0.0777219577236154	0.0359800129428966	0.0307616341865689	0.00720113235553813	0.148242783091693	1.08082210265059	1.0072271228587	1.15979444066453	0.111084
GCST90274815	finngen_R12_M13_INTERVERTEB	Other intervertebral disc disorders	IL-6	Inverse variance weighted	13	0.0648518045896658	0.0272807448755259	0.0174445957111213	0.011381544633635	0.118322064545697	1.06700088803251	1.01144656084025	1.12560657096543	0.0755932
GCST90274815	finngen_R12_M13_INTERVERTEB	Other intervertebral disc disorders	IL-6	Simple mode	13	0.0680440932587417	0.0508716979054604	0.205838082280845	-0.0316644	0.167752621153444	1.07041250541379	0.968832	1.1826440133462	0.361607
GCST90274815	finngen_R12_M13_INTERVERTEB	Other intervertebral disc disorders	IL-6	Weighted mode	13	0.0812441306402097	0.0366031760076889	0.0464725195882197	0.00950190566513946	0.15298635561528	1.08463565704472	1.00954719209291	1.16530907890887	0.137305

## Sheet: Table S3
Heterogeneity analyses of gut microbiota on Lumbar Diseases
id.exposure	id.outcome	outcome	exposure	method	Q	Q_df	Q_pval
GCST90032184	finngen_R12_M13_SPINSTENOSIS	Lumbar stenosis	Aliivibrio abundance in stool	MR Egger	17.2417785326583	11	0.100924481785794
GCST90032184	finngen_R12_M13_SPINSTENOSIS	Lumbar stenosis	Aliivibrio abundance in stool	Inverse variance weighted	17.7416739570123	12	0.123762279030975
GCST90032257	finngen_R12_M13_SPINSTENOSIS	Lumbar stenosis	CAG-177 sp002438685 abundance in stool	MR Egger	14.7374642791179	16	0.543944552058639
GCST90032257	finngen_R12_M13_SPINSTENOSIS	Lumbar stenosis	CAG-177 sp002438685 abundance in stool	Inverse variance weighted	14.9328348075402	17	0.600319584090998
GCST90032274	finngen_R12_M13_SPINSTENOSIS	Lumbar stenosis	CAG-345 abundance in stool	MR Egger	25.172556804869	20	0.194909084713257
GCST90032274	finngen_R12_M13_SPINSTENOSIS	Lumbar stenosis	CAG-345 abundance in stool	Inverse variance weighted	25.3625591449333	21	0.231803019807492
GCST90032296	finngen_R12_M13_SPINSTENOSIS	Lumbar stenosis	CAG-776 sp000438195 abundance in stool	MR Egger	25.9186337565175	19	0.132472231126165
GCST90032296	finngen_R12_M13_SPINSTENOSIS	Lumbar stenosis	CAG-776 sp000438195 abundance in stool	Inverse variance weighted	26.039114262372	20	0.164523934024621
GCST90032297	finngen_R12_M13_SPINSTENOSIS	Lumbar stenosis	CAG-776 abundance in stool	MR Egger	29.9133310143317	19	0.0529118764262124
GCST90032297	finngen_R12_M13_SPINSTENOSIS	Lumbar stenosis	CAG-776 abundance in stool	Inverse variance weighted	29.9239926134791	20	0.0710946493560681
GCST90032315	finngen_R12_M13_SPINSTENOSIS	Lumbar stenosis	Cetobacterium A abundance in stool	MR Egger	25.3062967384104	26	0.501694746183906
GCST90032315	finngen_R12_M13_SPINSTENOSIS	Lumbar stenosis	Cetobacterium A abundance in stool	Inverse variance weighted	26.6315004406839	27	0.483805714402884
GCST90032323	finngen_R12_M13_SPINSTENOSIS	Lumbar stenosis	Clostridium I abundance in stool	MR Egger	12.5365590832484	11	0.324690676033831
GCST90032323	finngen_R12_M13_SPINSTENOSIS	Lumbar stenosis	Clostridium I abundance in stool	Inverse variance weighted	13.0949275924055	12	0.362178877819823
GCST90032336	finngen_R12_M13_SPINSTENOSIS	Lumbar stenosis	Corynebacterium abundance in stool	MR Egger	20.1202798995504	24	0.689915889905403
GCST90032336	finngen_R12_M13_SPINSTENOSIS	Lumbar stenosis	Corynebacterium abundance in stool	Inverse variance weighted	20.1859046144154	25	0.73700667489201
GCST90032366	finngen_R12_M13_SPINSTENOSIS	Lumbar stenosis	ER4 sp002437735 abundance in stool	MR Egger	7.72419239617956	10	0.655757053185763
GCST90032366	finngen_R12_M13_SPINSTENOSIS	Lumbar stenosis	ER4 sp002437735 abundance in stool	Inverse variance weighted	8.5987130281748	11	0.658878340216158
GCST90032374	finngen_R12_M13_SPINSTENOSIS	Lumbar stenosis	Eubacterium Q abundance in stool	MR Egger	21.1815780100673	22	0.509541716149936
GCST90032374	finngen_R12_M13_SPINSTENOSIS	Lumbar stenosis	Eubacterium Q abundance in stool	Inverse variance weighted	21.1818286667134	23	0.569984388974466
GCST90032411	finngen_R12_M13_SPINSTENOSIS	Lumbar stenosis	GCA-900066755 abundance in stool	MR Egger	17.6726190612796	17	0.409770095826225
GCST90032411	finngen_R12_M13_SPINSTENOSIS	Lumbar stenosis	GCA-900066755 abundance in stool	Inverse variance weighted	17.9783412220793	18	0.457080293411085
GCST90032427	finngen_R12_M13_SPINSTENOSIS	Lumbar stenosis	Helicobacter abundance in stool	MR Egger	16.1689160985951	16	0.441235128439547
GCST90032427	finngen_R12_M13_SPINSTENOSIS	Lumbar stenosis	Helicobacter abundance in stool	Inverse variance weighted	16.3316052295251	17	0.500460663486897
GCST90032456	finngen_R12_M13_SPINSTENOSIS	Lumbar stenosis	Lactobacillus B abundance in stool	MR Egger	31.1186054003186	24	0.150392225152985
GCST90032456	finngen_R12_M13_SPINSTENOSIS	Lumbar stenosis	Lactobacillus B abundance in stool	Inverse variance weighted	34.4837065427481	25	0.0979666183305248
GCST90032457	finngen_R12_M13_SPINSTENOSIS	Lumbar stenosis	Lactococcus lactis abundance in stool	MR Egger	18.5036413961078	11	0.0706062893867642
GCST90032457	finngen_R12_M13_SPINSTENOSIS	Lumbar stenosis	Lactococcus lactis abundance in stool	Inverse variance weighted	18.6081658013945	12	0.0984335770353624
GCST90032487	finngen_R12_M13_SPINSTENOSIS	Lumbar stenosis	Mycoplasmoidaceae abundance in stool	MR Egger	35.4000698206995	25	0.0812087815500528
GCST90032487	finngen_R12_M13_SPINSTENOSIS	Lumbar stenosis	Mycoplasmoidaceae abundance in stool	Inverse variance weighted	36.8732206996396	26	0.0767405361878089
GCST90032497	finngen_R12_M13_SPINSTENOSIS	Lumbar stenosis	Paenibacillus J abundance in stool	MR Egger	15.5748704646828	15	0.410854213128486
GCST90032497	finngen_R12_M13_SPINSTENOSIS	Lumbar stenosis	Paenibacillus J abundance in stool	Inverse variance weighted	15.6472369158965	16	0.477840368459094
GCST90032514	finngen_R12_M13_SPINSTENOSIS	Lumbar stenosis	Prevotella bivia abundance in stool	MR Egger	13.1144568534938	12	0.360776674937545
GCST90032514	finngen_R12_M13_SPINSTENOSIS	Lumbar stenosis	Prevotella bivia abundance in stool	Inverse variance weighted	13.4459951343607	13	0.413981440866653
GCST90032530	finngen_R12_M13_SPINSTENOSIS	Lumbar stenosis	Pseudomonadales abundance in stool	MR Egger	8.09520156012006	19	0.985687039610105
GCST90032530	finngen_R12_M13_SPINSTENOSIS	Lumbar stenosis	Pseudomonadales abundance in stool	Inverse variance weighted	8.95569643601898	20	0.983414743716761
GCST90032534	finngen_R12_M13_SPINSTENOSIS	Lumbar stenosis	Raoultella abundance in stool	MR Egger	27.1717825985979	27	0.454556458707635
GCST90032534	finngen_R12_M13_SPINSTENOSIS	Lumbar stenosis	Raoultella abundance in stool	Inverse variance weighted	27.1719315265173	28	0.508899885654012
GCST90032549	finngen_R12_M13_SPINSTENOSIS	Lumbar stenosis	Ruminococcus C sp000437255 abundance in stool	MR Egger	14.2145253316436	20	0.819454505449136
GCST90032549	finngen_R12_M13_SPINSTENOSIS	Lumbar stenosis	Ruminococcus C sp000437255 abundance in stool	Inverse variance weighted	14.238410324509	21	0.859142294068417
GCST90032554	finngen_R12_M13_SPINSTENOSIS	Lumbar stenosis	Ruminococcus E sp900314705 abundance in stool	MR Egger	40.2428694356939	38	0.371236735893294
GCST90032554	finngen_R12_M13_SPINSTENOSIS	Lumbar stenosis	Ruminococcus E sp900314705 abundance in stool	Inverse variance weighted	40.7690339256746	39	0.392561516509328
GCST90032557	finngen_R12_M13_SPINSTENOSIS	Lumbar stenosis	Saccharomonospora abundance in stool	MR Egger	32.4688475955769	25	0.144889179915259
GCST90032557	finngen_R12_M13_SPINSTENOSIS	Lumbar stenosis	Saccharomonospora abundance in stool	Inverse variance weighted	34.3758352517755	26	0.125820567053185
GCST90032559	finngen_R12_M13_SPINSTENOSIS	Lumbar stenosis	SM23-33 abundance in stool	MR Egger	28.8515305971978	22	0.149148718828189
GCST90032559	finngen_R12_M13_SPINSTENOSIS	Lumbar stenosis	SM23-33 abundance in stool	Inverse variance weighted	31.8474895543333	23	0.103356908738998
GCST90032568	finngen_R12_M13_SPINSTENOSIS	Lumbar stenosis	Streptococcus sanguinis abundance in stool	MR Egger	20.5552991169306	15	0.151649350491516
GCST90032568	finngen_R12_M13_SPINSTENOSIS	Lumbar stenosis	Streptococcus sanguinis abundance in stool	Inverse variance weighted	20.6989753228286	16	0.1903739546177
GCST90032576	finngen_R12_M13_SPINSTENOSIS	Lumbar stenosis	Tepidanaerobacteraceae abundance in stool	MR Egger	11.9626207683394	10	0.287565946732521
GCST90032576	finngen_R12_M13_SPINSTENOSIS	Lumbar stenosis	Tepidanaerobacteraceae abundance in stool	Inverse variance weighted	12.0287332466574	11	0.361487313004393
GCST90032620	finngen_R12_M13_SPINSTENOSIS	Lumbar stenosis	UBA6398 abundance in stool	MR Egger	22.6580184325556	21	0.362479538624984
GCST90032620	finngen_R12_M13_SPINSTENOSIS	Lumbar stenosis	UBA6398 abundance in stool	Inverse variance weighted	22.8190465072667	22	0.412007071370516
GCST90032635	finngen_R12_M13_SPINSTENOSIS	Lumbar stenosis	UBA9475 sp002161235 abundance in stool	MR Egger	19.0622302614894	13	0.121186809941944
GCST90032635	finngen_R12_M13_SPINSTENOSIS	Lumbar stenosis	UBA9475 sp002161235 abundance in stool	Inverse variance weighted	19.7647506195499	14	0.137734480902739
GCST90032644	finngen_R12_M13_SPINSTENOSIS	Lumbar stenosis	Victivallis sp002998355 abundance in stool	MR Egger	8.86151346570181	12	0.714711320194798
GCST90032644	finngen_R12_M13_SPINSTENOSIS	Lumbar stenosis	Victivallis sp002998355 abundance in stool	Inverse variance weighted	9.00235393740924	13	0.7727657329793
GCST90032184	finngen_R12_M13_SPONDYLOLISTHESIS	spondylolisthesis	Aliivibrio abundance in stool	MR Egger	7.5316799471709	11	0.754538946296176
GCST90032184	finngen_R12_M13_SPONDYLOLISTHESIS	spondylolisthesis	Aliivibrio abundance in stool	Inverse variance weighted	7.53277007223352	12	0.82049502775869
GCST90032195	finngen_R12_M13_SPONDYLOLISTHESIS	spondylolisthesis	Atopobiaceae abundance in stool	MR Egger	14.8756575744627	20	0.783477736352101
GCST90032195	finngen_R12_M13_SPONDYLOLISTHESIS	spondylolisthesis	Atopobiaceae abundance in stool	Inverse variance weighted	14.9256007581628	21	0.82666635973794
GCST90032214	finngen_R12_M13_SPONDYLOLISTHESIS	spondylolisthesis	Bacteroides sp003545565 abundance in stool	MR Egger	14.9825944960152	11	0.183295149603706
GCST90032214	finngen_R12_M13_SPONDYLOLISTHESIS	spondylolisthesis	Bacteroides sp003545565 abundance in stool	Inverse variance weighted	15.0889	12	0.236610144472677
GCST90032241	finngen_R12_M13_SPONDYLOLISTHESIS	spondylolisthesis	Brachyspiraceae abundance in stool	MR Egger	21.5525063588027	23	0.547385340717041
GCST90032241	finngen_R12_M13_SPONDYLOLISTHESIS	spondylolisthesis	Brachyspiraceae abundance in stool	Inverse variance weighted	21.7920052708729	24	0.591679722750624
GCST90032242	finngen_R12_M13_SPONDYLOLISTHESIS	spondylolisthesis	Brachyspirae abundance in stool	MR Egger	30.2750093433365	22	0.11193197761249
GCST90032242	finngen_R12_M13_SPONDYLOLISTHESIS	spondylolisthesis	Brachyspirae abundance in stool	Inverse variance weighted	30.3363277891059	23	0.139988275920587
GCST90032243	finngen_R12_M13_SPONDYLOLISTHESIS	spondylolisthesis	Brachyspirales abundance in stool	MR Egger	31.874986506347	23	0.10277132121033
GCST90032243	finngen_R12_M13_SPONDYLOLISTHESIS	spondylolisthesis	Brachyspirales abundance in stool	Inverse variance weighted	31.8785607110849	24	0.130032833404936
GCST90032244	finngen_R12_M13_SPONDYLOLISTHESIS	spondylolisthesis	Brachyspira abundance in stool	MR Egger	28.4008762887252	23	0.20100116807697
GCST90032244	finngen_R12_M13_SPONDYLOLISTHESIS	spondylolisthesis	Brachyspira abundance in stool	Inverse variance weighted	28.8153744625064	24	0.227156717334845
GCST90032254	finngen_R12_M13_SPONDYLOLISTHESIS	spondylolisthesis	CAG-145 sp002320005 abundance in stool	MR Egger	9.0147456791457	8	0.341053554898962
GCST90032254	finngen_R12_M13_SPONDYLOLISTHESIS	spondylolisthesis	CAG-145 sp002320005 abundance in stool	Inverse variance weighted	9.01510225531343	9	0.435881285032623
GCST90032336	finngen_R12_M13_SPONDYLOLISTHESIS	spondylolisthesis	Corynebacterium abundance in stool	MR Egger	34.2420397722424	24	0.0804584134159242
GCST90032336	finngen_R12_M13_SPONDYLOLISTHESIS	spondylolisthesis	Corynebacterium abundance in stool	Inverse variance weighted	34.2654983738483	25	0.102353650291807
GCST90032338	finngen_R12_M13_SPONDYLOLISTHESIS	spondylolisthesis	Demequinaceae abundance in stool	MR Egger	4.21994934700054	12	0.979132336637371
GCST90032338	finngen_R12_M13_SPONDYLOLISTHESIS	spondylolisthesis	Demequinaceae abundance in stool	Inverse variance weighted	4.26870704345828	13	0.987982731994228
GCST90032339	finngen_R12_M13_SPONDYLOLISTHESIS	spondylolisthesis	Demequina abundance in stool	MR Egger	5.93243661973881	15	0.980860410050555
GCST90032339	finngen_R12_M13_SPONDYLOLISTHESIS	spondylolisthesis	Demequina abundance in stool	Inverse variance weighted	6.04301085786527	16	0.987624195407309
GCST90032368	finngen_R12_M13_SPONDYLOLISTHESIS	spondylolisthesis	Erysipelatoclostridiaceae abundance in stool	MR Egger	12.7503335971967	13	0.467276388786573
GCST90032368	finngen_R12_M13_SPONDYLOLISTHESIS	spondylolisthesis	Erysipelatoclostridiaceae abundance in stool	Inverse variance weighted	13.7507074143773	14	0.468444023613688
GCST90032381	finngen_R12_M13_SPONDYLOLISTHESIS	spondylolisthesis	Faecalicatena glycyrrhizinilyticum abundance in stool	MR Egger	19.0066609603309	19	0.456408886762524
GCST90032381	finngen_R12_M13_SPONDYLOLISTHESIS	spondylolisthesis	Faecalicatena glycyrrhizinilyticum abundance in stool	Inverse variance weighted	19.143283445896	20	0.512530742500865
GCST90032393	finngen_R12_M13_SPONDYLOLISTHESIS	spondylolisthesis	Fibrobacterales abundance in stool	MR Egger	10.480315565137	13	0.654264240645499
GCST90032393	finngen_R12_M13_SPONDYLOLISTHESIS	spondylolisthesis	Fibrobacterales abundance in stool	Inverse variance weighted	10.8735086334018	14	0.69594314290735
GCST90032429	finngen_R12_M13_SPONDYLOLISTHESIS	spondylolisthesis	Herbinix abundance in stool	MR Egger	22.8122804055684	16	0.118845588520884
GCST90032429	finngen_R12_M13_SPONDYLOLISTHESIS	spondylolisthesis	Herbinix abundance in stool	Inverse variance weighted	22.8595053607338	17	0.153880666663636
GCST90032440	finngen_R12_M13_SPONDYLOLISTHESIS	spondylolisthesis	K10 abundance in stool	MR Egger	11.9857585764951	10	0.286010757377659
GCST90032440	finngen_R12_M13_SPONDYLOLISTHESIS	spondylolisthesis	K10 abundance in stool	Inverse variance weighted	11.9865644061446	11	0.364653980804338
GCST90032513	finngen_R12_M13_SPONDYLOLISTHESIS	spondylolisthesis	Poseidoniaceae abundance in stool	MR Egger	22.1807612600651	19	0.275352632115082
GCST90032513	finngen_R12_M13_SPONDYLOLISTHESIS	spondylolisthesis	Poseidoniaceae abundance in stool	Inverse variance weighted	23.0664200710998	20	0.285544952713358
GCST90032527	finngen_R12_M13_SPONDYLOLISTHESIS	spondylolisthesis	Provencibacterium massiliense abundance in stool	MR Egger	20.2561172021858	16	0.208906128318438
GCST90032527	finngen_R12_M13_SPONDYLOLISTHESIS	spondylolisthesis	Provencibacterium massiliense abundance in stool	Inverse variance weighted	21.6413759264894	17	0.198907051971641
GCST90032528	finngen_R12_M13_SPONDYLOLISTHESIS	spondylolisthesis	Provencibacterium abundance in stool	MR Egger	21.2307053607735	18	0.267933885688864
GCST90032528	finngen_R12_M13_SPONDYLOLISTHESIS	spondylolisthesis	Provencibacterium abundance in stool	Inverse variance weighted	24.2530036433815	19	0.186625801921364
GCST90032563	finngen_R12_M13_SPONDYLOLISTHESIS	spondylolisthesis	Sporomusales abundance in stool	MR Egger	6.82826014243195	12	0.868750960221687
GCST90032563	finngen_R12_M13_SPONDYLOLISTHESIS	spondylolisthesis	Sporomusales abundance in stool	Inverse variance weighted	6.93270137406352	13	0.905586309004508
GCST90032177	finngen_R12_M13_INTERVERTEB	Other intervertebral disc disorders	Acidaminococcus sp900315205 abundance in stool	MR Egger	15.8982593945937	19	0.664055118651654
GCST90032177	finngen_R12_M13_INTERVERTEB	Other intervertebral disc disorders	Acidaminococcus sp900315205 abundance in stool	Inverse variance weighted	16.4966011737868	20	0.685377608329028
GCST90032178	finngen_R12_M13_INTERVERTEB	Other intervertebral disc disorders	Acidobacteriales abundance in stool	MR Egger	15.9468851414078	13	0.252009931764133
GCST90032178	finngen_R12_M13_INTERVERTEB	Other intervertebral disc disorders	Acidobacteriales abundance in stool	Inverse variance weighted	15.9532289715916	14	0.31623888365717
GCST90032184	finngen_R12_M13_INTERVERTEB	Other intervertebral disc disorders	Aliivibrio abundance in stool	MR Egger	2.9946503561251	11	0.990796395417629
GCST90032184	finngen_R12_M13_INTERVERTEB	Other intervertebral disc disorders	Aliivibrio abundance in stool	Inverse variance weighted	3.0348491697669	12	0.99529294318663
GCST90032195	finngen_R12_M13_INTERVERTEB	Other intervertebral disc disorders	Atopobiaceae abundance in stool	MR Egger	12.3936061700445	20	0.901862518816666
GCST90032195	finngen_R12_M13_INTERVERTEB	Other intervertebral disc disorders	Atopobiaceae abundance in stool	Inverse variance weighted	12.7361882356634	21	0.917582879574158
GCST90032226	finngen_R12_M13_INTERVERTEB	Other intervertebral disc disorders	Bifidobacterium kashiwanohense abundance in stool	MR Egger	14.5206435624151	10	0.150540033696061
GCST90032226	finngen_R12_M13_INTERVERTEB	Other intervertebral disc disorders	Bifidobacterium kashiwanohense abundance in stool	Inverse variance weighted	14.5570557502398	11	0.203686081005843
GCST90032232	finngen_R12_M13_INTERVERTEB	Other intervertebral disc disorders	Blautia A sp000285855 abundance in stool	MR Egger	9.36759457146723	11	0.588001580762635
GCST90032232	finngen_R12_M13_INTERVERTEB	Other intervertebral disc disorders	Blautia A sp000285855 abundance in stool	Inverse variance weighted	9.95879801065389	12	0.619575405940468
GCST90032236	finngen_R12_M13_INTERVERTEB	Other intervertebral disc disorders	Blautia hansenii abundance in stool	MR Egger	24.4225999155596	17	0.10839990764727
GCST90032236	finngen_R12_M13_INTERVERTEB	Other intervertebral disc disorders	Blautia hansenii abundance in stool	Inverse variance weighted	25.6558855754728	18	0.107890268239714
GCST90032238	finngen_R12_M13_INTERVERTEB	Other intervertebral disc disorders	Blautia sp001304935 abundance in stool	MR Egger	12.4874041713667	14	0.567221793778771
GCST90032238	finngen_R12_M13_INTERVERTEB	Other intervertebral disc disorders	Blautia sp001304935 abundance in stool	Inverse variance weighted	14.8414652440122	15	0.462895981208279
GCST90032241	finngen_R12_M13_INTERVERTEB	Other intervertebral disc disorders	Brachyspiraceae abundance in stool	MR Egger	25.842916377266	23	0.308337729219151
GCST90032241	finngen_R12_M13_INTERVERTEB	Other intervertebral disc disorders	Brachyspiraceae abundance in stool	Inverse variance weighted	26.1956098183673	24	0.343314722134136
GCST90032244	finngen_R12_M13_INTERVERTEB	Other intervertebral disc disorders	Brachyspira abundance in stool	MR Egger	19.9792848834171	23	0.64316111095778
GCST90032244	finngen_R12_M13_INTERVERTEB	Other intervertebral disc disorders	Brachyspira abundance in stool	Inverse variance weighted	20.5205703129593	24	0.666820586416774
GCST90032249	finngen_R12_M13_INTERVERTEB	Other intervertebral disc disorders	CAG-1000 sp000434555 abundance in stool	MR Egger	28.4253772161342	19	0.0755773320470228
GCST90032249	finngen_R12_M13_INTERVERTEB	Other intervertebral disc disorders	CAG-1000 sp000434555 abundance in stool	Inverse variance weighted	28.8573324513301	20	0.0906067522601621
GCST90032277	finngen_R12_M13_INTERVERTEB	Other intervertebral disc disorders	CAG-433 abundance in stool	MR Egger	14.7048124959537	17	0.61673426747862
GCST90032277	finngen_R12_M13_INTERVERTEB	Other intervertebral disc disorders	CAG-433 abundance in stool	Inverse variance weighted	17.7275019685335	18	0.473735162260174
GCST90032279	finngen_R12_M13_INTERVERTEB	Other intervertebral disc disorders	CAG-448 sp003150135 abundance in stool	MR Egger	12.7347055498038	16	0.69204726315632
GCST90032279	finngen_R12_M13_INTERVERTEB	Other intervertebral disc disorders	CAG-448 sp003150135 abundance in stool	Inverse variance weighted	14.2854425628435	17	0.646803613059518
GCST90032280	finngen_R12_M13_INTERVERTEB	Other intervertebral disc disorders	CAG-448 abundance in stool	MR Egger	13.3908891846586	16	0.64399119036539
GCST90032280	finngen_R12_M13_INTERVERTEB	Other intervertebral disc disorders	CAG-448 abundance in stool	Inverse variance weighted	13.6954755551351	17	0.688528554824171
GCST90032288	finngen_R12_M13_INTERVERTEB	Other intervertebral disc disorders	CAG-488 sp000434055 abundance in stool	MR Egger	15.5998324516385	16	0.481220980275996
GCST90032288	finngen_R12_M13_INTERVERTEB	Other intervertebral disc disorders	CAG-488 sp000434055 abundance in stool	Inverse variance weighted	15.7176412142229	17	0.543932461645205
GCST90032294	finngen_R12_M13_INTERVERTEB	Other intervertebral disc disorders	CAG-632 abundance in stool	MR Egger	40.3631958499629	28	0.0613575544981482
GCST90032294	finngen_R12_M13_INTERVERTEB	Other intervertebral disc disorders	CAG-632 abundance in stool	Inverse variance weighted	40.8561785380345	29	0.0708814026300008
GCST90032296	finngen_R12_M13_INTERVERTEB	Other intervertebral disc disorders	CAG-776 sp000438195 abundance in stool	MR Egger	24.5750310119343	19	0.175011090327398
GCST90032296	finngen_R12_M13_INTERVERTEB	Other intervertebral disc disorders	CAG-776 sp000438195 abundance in stool	Inverse variance weighted	26.0888956584269	20	0.162895957483576
GCST90032297	finngen_R12_M13_INTERVERTEB	Other intervertebral disc disorders	CAG-776 abundance in stool	MR Egger	29.3140411419025	19	0.0612032488734544
GCST90032297	finngen_R12_M13_INTERVERTEB	Other intervertebral disc disorders	CAG-776 abundance in stool	Inverse variance weighted	29.451909743964	20	0.0792348604253433
GCST90032331	finngen_R12_M13_INTERVERTEB	Other intervertebral disc disorders	Comamonas B abundance in stool	MR Egger	18.1888905624724	16	0.312952556587498
GCST90032331	finngen_R12_M13_INTERVERTEB	Other intervertebral disc disorders	Comamonas B abundance in stool	Inverse variance weighted	18.342440934881	17	0.367551894710401
GCST90032337	finngen_R12_M13_INTERVERTEB	Other intervertebral disc disorders	Cyanobacteria abundance in stool	MR Egger	21.2799884456915	20	0.380820542196826
GCST90032337	finngen_R12_M13_INTERVERTEB	Other intervertebral disc disorders	Cyanobacteria abundance in stool	Inverse variance weighted	23.9809376063001	21	0.29398307977453
GCST90032358	finngen_R12_M13_INTERVERTEB	Other intervertebral disc disorders	Ensifer abundance in stool	MR Egger	11.3928734207413	13	0.577941571193388
GCST90032358	finngen_R12_M13_INTERVERTEB	Other intervertebral disc disorders	Ensifer abundance in stool	Inverse variance weighted	11.5495846654011	14	0.642424471115064
GCST90032369	finngen_R12_M13_INTERVERTEB	Other intervertebral disc disorders	Escherichia flexneri abundance in stool	MR Egger	21.195331840919	21	0.447071893871061
GCST90032369	finngen_R12_M13_INTERVERTEB	Other intervertebral disc disorders	Escherichia flexneri abundance in stool	Inverse variance weighted	21.5665468366138	22	0.486000510651379
GCST90032370	finngen_R12_M13_INTERVERTEB	Other intervertebral disc disorders	Escherichia abundance in stool	MR Egger	6.69065610869797	11	0.823553081418076
GCST90032370	finngen_R12_M13_INTERVERTEB	Other intervertebral disc disorders	Escherichia abundance in stool	Inverse variance weighted	7.32176064759157	12	0.835638529106974
GCST90032388	finngen_R12_M13_INTERVERTEB	Other intervertebral disc disorders	Faecalicoccus pleomorphus abundance in stool	MR Egger	19.053417968365	16	0.265902825526887
GCST90032388	finngen_R12_M13_INTERVERTEB	Other intervertebral disc disorders	Faecalicoccus pleomorphus abundance in stool	Inverse variance weighted	20.123477006018	17	0.267962416014931
GCST90032421	finngen_R12_M13_INTERVERTEB	Other intervertebral disc disorders	Gordonibacter abundance in stool	MR Egger	23.7756880649279	16	0.0945194741105935
GCST90032421	finngen_R12_M13_INTERVERTEB	Other intervertebral disc disorders	Gordonibacter abundance in stool	Inverse variance weighted	24.3898381473558	17	0.109223911855536
GCST90032425	finngen_R12_M13_INTERVERTEB	Other intervertebral disc disorders	Halarcobacter abundance in stool	MR Egger	17.8081598691337	16	0.335249812510168
GCST90032425	finngen_R12_M13_INTERVERTEB	Other intervertebral disc disorders	Halarcobacter abundance in stool	Inverse variance weighted	19.5009363761843	17	0.300547466465606
GCST90032427	finngen_R12_M13_INTERVERTEB	Other intervertebral disc disorders	Helicobacter abundance in stool	MR Egger	17.663411001389	16	0.343971821920671
GCST90032427	finngen_R12_M13_INTERVERTEB	Other intervertebral disc disorders	Helicobacter abundance in stool	Inverse variance weighted	20.6275207858402	17	0.243395838666906
GCST90032434	finngen_R12_M13_INTERVERTEB	Other intervertebral disc disorders	Hydrogenophaga abundance in stool	MR Egger	7.77995561416398	9	0.556464609135876
GCST90032434	finngen_R12_M13_INTERVERTEB	Other intervertebral disc disorders	Hydrogenophaga abundance in stool	Inverse variance weighted	7.79794760807283	10	0.648565603502667
GCST90032440	finngen_R12_M13_INTERVERTEB	Other intervertebral disc disorders	K10 abundance in stool	MR Egger	11.1415807630254	10	0.346594520580393
GCST90032440	finngen_R12_M13_INTERVERTEB	Other intervertebral disc disorders	K10 abundance in stool	Inverse variance weighted	12.2335098762094	11	0.346349511706834
GCST90032444	finngen_R12_M13_INTERVERTEB	Other intervertebral disc disorders	KLE1615 abundance in stool	MR Egger	8.38674760120739	11	0.678297629559274
GCST90032444	finngen_R12_M13_INTERVERTEB	Other intervertebral disc disorders	KLE1615 abundance in stool	Inverse variance weighted	8.84892685241134	12	0.715777075954443
GCST90032451	finngen_R12_M13_INTERVERTEB	Other intervertebral disc disorders	Lachnospirales abundance in stool	MR Egger	17.7030762953598	13	0.169122332554172
GCST90032451	finngen_R12_M13_INTERVERTEB	Other intervertebral disc disorders	Lachnospirales abundance in stool	Inverse variance weighted	18.2235135344156	14	0.196789677634302
GCST90032470	finngen_R12_M13_INTERVERTEB	Other intervertebral disc disorders	Massiliomicrobiota abundance in stool	MR Egger	18.9529429980138	16	0.271110967925074
GCST90032470	finngen_R12_M13_INTERVERTEB	Other intervertebral disc disorders	Massiliomicrobiota abundance in stool	Inverse variance weighted	18.9617318905314	17	0.33073313977144
GCST90032493	finngen_R12_M13_INTERVERTEB	Other intervertebral disc disorders	Olsenella C abundance in stool	MR Egger	15.7121127363828	12	0.204780455288262
GCST90032493	finngen_R12_M13_INTERVERTEB	Other intervertebral disc disorders	Olsenella C abundance in stool	Inverse variance weighted	16.9718177456828	13	0.200595610729666
GCST90032498	finngen_R12_M13_INTERVERTEB	Other intervertebral disc disorders	Pandoraea abundance in stool	MR Egger	27.3150347806253	17	0.053606353330198
GCST90032498	finngen_R12_M13_INTERVERTEB	Other intervertebral disc disorders	Pandoraea abundance in stool	Inverse variance weighted	27.3252545324981	18	0.0730937839307084
GCST90032511	finngen_R12_M13_INTERVERTEB	Other intervertebral disc disorders	Photobacterium abundance in stool	MR Egger	11.4931005670867	12	0.487197838739262
GCST90032511	finngen_R12_M13_INTERVERTEB	Other intervertebral disc disorders	Photobacterium abundance in stool	Inverse variance weighted	12.9807842491568	13	0.44929705365591
GCST90032530	finngen_R12_M13_INTERVERTEB	Other intervertebral disc disorders	Pseudomonadales abundance in stool	MR Egger	18.1397193198528	19	0.513124084410011
GCST90032530	finngen_R12_M13_INTERVERTEB	Other intervertebral disc disorders	Pseudomonadales abundance in stool	Inverse variance weighted	19.8109796525915	20	0.469808334449557
GCST90032534	finngen_R12_M13_INTERVERTEB	Other intervertebral disc disorders	Raoultella abundance in stool	MR Egger	22.2443193907316	27	0.724860952773549
GCST90032534	finngen_R12_M13_INTERVERTEB	Other intervertebral disc disorders	Raoultella abundance in stool	Inverse variance weighted	23.4243901564052	28	0.711520244387385
GCST90032545	finngen_R12_M13_INTERVERTEB	Other intervertebral disc disorders	RUG420 sp900317985 abundance in stool	MR Egger	24.0408708264819	15	0.0644026721221731
GCST90032545	finngen_R12_M13_INTERVERTEB	Other intervertebral disc disorders	RUG420 sp900317985 abundance in stool	Inverse variance weighted	25.181998863112	16	0.0666805749789808
GCST90032576	finngen_R12_M13_INTERVERTEB	Other intervertebral disc disorders	Tepidanaerobacteraceae abundance in stool	MR Egger	10.3269544409029	10	0.412291847301001
GCST90032576	finngen_R12_M13_INTERVERTEB	Other intervertebral disc disorders	Tepidanaerobacteraceae abundance in stool	Inverse variance weighted	10.9424717921136	11	0.448095354144195
GCST90032622	finngen_R12_M13_INTERVERTEB	Other intervertebral disc disorders	UBA6960 abundance in stool	MR Egger	13.9795633307792	14	0.451234724687743
GCST90032622	finngen_R12_M13_INTERVERTEB	Other intervertebral disc disorders	UBA6960 abundance in stool	Inverse variance weighted	14.0395421891016	15	0.52253229072979
GCST90032628	finngen_R12_M13_INTERVERTEB	Other intervertebral disc disorders	UBA737 abundance in stool	MR Egger	17.4407972186268	16	0.357642299160716
GCST90032628	finngen_R12_M13_INTERVERTEB	Other intervertebral disc disorders	UBA737 abundance in stool	Inverse variance weighted	17.900163217243	17	0.395165376677335

## Sheet: Table S4
Pleiotropy analyses of gut microbiota on Lumbar Diseases
id.exposure	id.outcome	outcome	exposure	Pleiotropy test_MR Egger			Pleiotropy test_MR PRESSO
				egger_intercept	se	pval	Global test	pval
GCST90032184	finngen_R12_M13_SPINSTENOSIS	Lumbar stenosis	Aliivibrio abundance in stool	-0.00861394	0.0152530658174206	0.583586671470379	21.0678	0.145
GCST90032257	finngen_R12_M13_SPINSTENOSIS	Lumbar stenosis	CAG-177 sp002438685 abundance in stool	0.00358187163820225	0.00810364658940577	0.664399925140372	16.8752	0.629
GCST90032274	finngen_R12_M13_SPINSTENOSIS	Lumbar stenosis	CAG-345 abundance in stool	-0.00323804	0.00833396790512528	0.701724900613967	27.7138	0.219
GCST90032296	finngen_R12_M13_SPINSTENOSIS	Lumbar stenosis	CAG-776 sp000438195 abundance in stool	0.00262818926510214	0.0088435675594636	0.769548815380965	28.9751	0.163
GCST90032297	finngen_R12_M13_SPINSTENOSIS	Lumbar stenosis	CAG-776 abundance in stool	0.000767715509128924	0.00932920694907548	0.935275573384945	33.2073	0.08
GCST90032315	finngen_R12_M13_SPINSTENOSIS	Lumbar stenosis	Cetobacterium A abundance in stool	0.00782136378919874	0.00679424441593582	0.260137211751777	28.5724	0.525
GCST90032323	finngen_R12_M13_SPINSTENOSIS	Lumbar stenosis	Clostridium I abundance in stool	0.00641731766527426	0.00916823871916791	0.498493903872736	15.2658	0.367
GCST90032336	finngen_R12_M13_SPINSTENOSIS	Lumbar stenosis	Corynebacterium abundance in stool	-0.00170398	0.0066516807125562	0.800000141708591	21.7712	0.745
GCST90032366	finngen_R12_M13_SPINSTENOSIS	Lumbar stenosis	ER4 sp002437735 abundance in stool	-0.0110839	0.0118524664139544	0.371739045613528	10.203	0.689
GCST90032374	finngen_R12_M13_SPINSTENOSIS	Lumbar stenosis	Eubacterium Q abundance in stool	-0.000111922	0.00706928149120557	0.987511012328712	23.1339	0.589
GCST90032411	finngen_R12_M13_SPINSTENOSIS	Lumbar stenosis	GCA-900066755 abundance in stool	0.00412719517224461	0.00761057629466815	0.594651870167947	20.0039	0.477
GCST90032427	finngen_R12_M13_SPINSTENOSIS	Lumbar stenosis	Helicobacter abundance in stool	0.00351934373447072	0.00877127806793228	0.693554873790894	18.3561	0.513
GCST90032456	finngen_R12_M13_SPINSTENOSIS	Lumbar stenosis	Lactobacillus B abundance in stool	0.00987850642245708	0.00613192264385501	0.120255570330677	37.2744	0.108
GCST90032457	finngen_R12_M13_SPINSTENOSIS	Lumbar stenosis	Lactococcus lactis abundance in stool	-0.00293467	0.0117728772055324	0.807742377567831	21.6429	0.119
GCST90032487	finngen_R12_M13_SPINSTENOSIS	Lumbar stenosis	Mycoplasmoidaceae abundance in stool	0.00826633956955512	0.00810441519000423	0.317507705544326	39.7486	0.1
GCST90032497	finngen_R12_M13_SPINSTENOSIS	Lumbar stenosis	Paenibacillus J abundance in stool	0.00248782033495137	0.00942360269306766	0.79537337172678	17.8576	0.516
GCST90032514	finngen_R12_M13_SPINSTENOSIS	Lumbar stenosis	Prevotella bivia abundance in stool	0.00495101205710396	0.00898900608990149	0.591887440603592	15.605	0.43
GCST90032530	finngen_R12_M13_SPINSTENOSIS	Lumbar stenosis	Pseudomonadales abundance in stool	0.0079187714242224	0.00853657505265504	0.365235146011179	9.85215	0.989
GCST90032534	finngen_R12_M13_SPINSTENOSIS	Lumbar stenosis	Raoultella abundance in stool	-7.09828e-05	0.00583502050460355	0.99038344535957	29.1445	0.502
GCST90032549	finngen_R12_M13_SPINSTENOSIS	Lumbar stenosis	Ruminococcus C sp000437255 abundance in stool	-0.00131215	0.00849023064639273	0.878726872667952	15.648	0.879
GCST90032554	finngen_R12_M13_SPINSTENOSIS	Lumbar stenosis	Ruminococcus E sp900314705 abundance in stool	0.00457236405050297	0.00648683282358497	0.485190222104702	42.9707	0.397
GCST90032557	finngen_R12_M13_SPINSTENOSIS	Lumbar stenosis	Saccharomonospora abundance in stool	0.0111864257739146	0.00923168202577548	0.236939823768497	36.9691	0.137
GCST90032559	finngen_R12_M13_SPINSTENOSIS	Lumbar stenosis	SM23-33 abundance in stool	0.0140844654381707	0.00931848964944853	0.144904894244978	34.6955	0.104
GCST90032568	finngen_R12_M13_SPINSTENOSIS	Lumbar stenosis	Streptococcus sanguinis abundance in stool	-0.00307181	0.00948676905078254	0.750560596645274	23.3648	0.202
GCST90032576	finngen_R12_M13_SPINSTENOSIS	Lumbar stenosis	Tepidanaerobacteraceae abundance in stool	0.00226178490777421	0.00962105618027282	0.818885249677284	14.2837	0.396
GCST90032620	finngen_R12_M13_SPINSTENOSIS	Lumbar stenosis	UBA6398 abundance in stool	-0.00348829	0.00902948097030197	0.703144616581256	24.8642	0.437
GCST90032635	finngen_R12_M13_SPINSTENOSIS	Lumbar stenosis	UBA9475 sp002161235 abundance in stool	0.00841618859169033	0.0121590930265212	0.501006032083641	22.7157	0.182
GCST90032644	finngen_R12_M13_SPINSTENOSIS	Lumbar stenosis	Victivallis sp002998355 abundance in stool	0.0037666638948273	0.0100367506244028	0.713996184360161	10.3219	0.811
GCST90032184	finngen_R12_M13_SPONDYLOLISTHESIS	spondylolisthesis	Aliivibrio abundance in stool	0.000685037792087134	0.0207480061971666	0.974252	8.75413	0.823
GCST90032195	finngen_R12_M13_SPONDYLOLISTHESIS	spondylolisthesis	Atopobiaceae abundance in stool	0.00240249958466488	0.0107504144983447	0.825429020474018	16.3108	0.81
GCST90032214	finngen_R12_M13_SPONDYLOLISTHESIS	spondylolisthesis	Bacteroides sp003545565 abundance in stool	-0.00516335	0.0184811333933387	0.785132676152139	17.8365	0.258
GCST90032241	finngen_R12_M13_SPONDYLOLISTHESIS	spondylolisthesis	Brachyspiraceae abundance in stool	-0.00549033	0.0112188042542174	0.629203124150026	23.7062	0.59
GCST90032242	finngen_R12_M13_SPONDYLOLISTHESIS	spondylolisthesis	Brachyspirae abundance in stool	-0.00269108	0.012748567289338	0.834761213299295	33.0338	0.155
GCST90032243	finngen_R12_M13_SPONDYLOLISTHESIS	spondylolisthesis	Brachyspirales abundance in stool	-0.000661275	0.0130212709694512	0.959935951970723	34.5876	0.137
GCST90032244	finngen_R12_M13_SPONDYLOLISTHESIS	spondylolisthesis	Brachyspira abundance in stool	-0.00706763	0.0121987251714569	0.567968510677033	31.3226	0.245
GCST90032254	finngen_R12_M13_SPONDYLOLISTHESIS	spondylolisthesis	CAG-145 sp002320005 abundance in stool	-0.000355044	0.0199589752138665	0.986243064153463	10.9545	0.476
GCST90032336	finngen_R12_M13_SPONDYLOLISTHESIS	spondylolisthesis	Corynebacterium abundance in stool	0.00173576557493707	0.0135367436247822	0.899038381158732	36.7947	0.12
GCST90032338	finngen_R12_M13_SPONDYLOLISTHESIS	spondylolisthesis	Demequinaceae abundance in stool	0.00373390719697285	0.0169099346828197	0.828951613551748	4.96305	0.987
GCST90032339	finngen_R12_M13_SPONDYLOLISTHESIS	spondylolisthesis	Demequina abundance in stool	-0.00449015	0.0135031093995493	0.74409298146302	6.8363	0.991
GCST90032368	finngen_R12_M13_SPONDYLOLISTHESIS	spondylolisthesis	Erysipelatoclostridiaceae abundance in stool	-0.0166393	0.016636145870606	0.335474211235129	15.7602	0.502
GCST90032381	finngen_R12_M13_SPONDYLOLISTHESIS	spondylolisthesis	Faecalicatena glycyrrhizinilyticum abundance in stool	-0.00554666	0.0150088150021672	0.715797165587108	21.0377	0.536
GCST90032393	finngen_R12_M13_SPONDYLOLISTHESIS	spondylolisthesis	Fibrobacterales abundance in stool	0.00899204543960483	0.0143402118213186	0.541482346003924	12.4109	0.723
GCST90032429	finngen_R12_M13_SPONDYLOLISTHESIS	spondylolisthesis	Herbinix abundance in stool	0.00328450194093366	0.0180471282658401	0.85787180607364	25.5854	0.159
GCST90032440	finngen_R12_M13_SPONDYLOLISTHESIS	spondylolisthesis	K10 abundance in stool	0.000568655745078855	0.0219311079510006	0.979823960679317	14.0756	0.388
GCST90032513	finngen_R12_M13_SPONDYLOLISTHESIS	spondylolisthesis	Poseidoniaceae abundance in stool	0.0124248845252036	0.0142649600780667	0.394622643489976	25.4535	0.311
GCST90032527	finngen_R12_M13_SPONDYLOLISTHESIS	spondylolisthesis	Provencibacterium massiliense abundance in stool	0.022759200615271	0.0217575337701039	0.311090029601949	24.1929	0.223
GCST90032528	finngen_R12_M13_SPONDYLOLISTHESIS	spondylolisthesis	Provencibacterium abundance in stool	0.0298336036786212	0.0186373007285903	0.126837084593858	26.8592	0.219
GCST90032563	finngen_R12_M13_SPONDYLOLISTHESIS	spondylolisthesis	Sporomusales abundance in stool	0.0045842657144321	0.0141851453452073	0.752125787742689	8.01383	0.925
GCST90032177	finngen_R12_M13_INTERVERTEB	Other intervertebral disc disorders	Acidaminococcus sp900315205 abundance in stool	0.00407425424794577	0.00526712303011375	0.448729199562743	18.1776	0.679
GCST90032178	finngen_R12_M13_INTERVERTEB	Other intervertebral disc disorders	Acidobacteriales abundance in stool	-0.000611894	0.00850877107665328	0.943765476886697	18.1837	0.358
GCST90032184	finngen_R12_M13_INTERVERTEB	Other intervertebral disc disorders	Aliivibrio abundance in stool	-0.00175069	0.00873177870918511	0.844751174880273	3.57067	0.997
GCST90032195	finngen_R12_M13_INTERVERTEB	Other intervertebral disc disorders	Atopobiaceae abundance in stool	-0.00264945	0.00452660731947382	0.564888861613017	13.9792	0.926
GCST90032226	finngen_R12_M13_INTERVERTEB	Other intervertebral disc disorders	Bifidobacterium kashiwanohense abundance in stool	0.00139638388792488	0.00881808690110765	0.877329645659593	17.5069	0.223
GCST90032232	finngen_R12_M13_INTERVERTEB	Other intervertebral disc disorders	Blautia A sp000285855 abundance in stool	-0.00607658	0.00790297849137326	0.458145494384688	11.8924	0.637
GCST90032236	finngen_R12_M13_INTERVERTEB	Other intervertebral disc disorders	Blautia hansenii abundance in stool	-0.00650329	0.00701895845195163	0.367137389173968	28.4084	0.136
GCST90032238	finngen_R12_M13_INTERVERTEB	Other intervertebral disc disorders	Blautia sp001304935 abundance in stool	-0.00954154	0.00621884242307387	0.147241993643338	16.7744	0.477
GCST90032241	finngen_R12_M13_INTERVERTEB	Other intervertebral disc disorders	Brachyspiraceae abundance in stool	0.00281600797957424	0.00502622623372721	0.580716929403485	28.483	0.364
GCST90032244	finngen_R12_M13_INTERVERTEB	Other intervertebral disc disorders	Brachyspira abundance in stool	0.00341176921810901	0.00463731372760739	0.469337570710356	22.3519	0.698
GCST90032249	finngen_R12_M13_INTERVERTEB	Other intervertebral disc disorders	CAG-1000 sp000434555 abundance in stool	0.0039990317558873	0.00744237929502435	0.597275522787426	31.5766	0.108
GCST90032277	finngen_R12_M13_INTERVERTEB	Other intervertebral disc disorders	CAG-433 abundance in stool	0.0102880376911554	0.00591746611785081	0.100183423727053	19.7194	0.501
GCST90032279	finngen_R12_M13_INTERVERTEB	Other intervertebral disc disorders	CAG-448 sp003150135 abundance in stool	-0.00638722	0.00512911833921194	0.230956340085836	16.0219	0.67
GCST90032280	finngen_R12_M13_INTERVERTEB	Other intervertebral disc disorders	CAG-448 abundance in stool	-0.00314743	0.00570297166780653	0.588647666944438	15.2865	0.732
GCST90032288	finngen_R12_M13_INTERVERTEB	Other intervertebral disc disorders	CAG-488 sp000434055 abundance in stool	-0.00243224	0.00708626678449654	0.735891764640223	17.6353	0.534
GCST90032294	finngen_R12_M13_INTERVERTEB	Other intervertebral disc disorders	CAG-632 abundance in stool	-0.00350074	0.00598629514279233	0.563370100787519	43.7736	0.073
GCST90032296	finngen_R12_M13_INTERVERTEB	Other intervertebral disc disorders	CAG-776 sp000438195 abundance in stool	-0.00670755	0.00619998838554461	0.292852652197654	28.5579	0.192
GCST90032297	finngen_R12_M13_INTERVERTEB	Other intervertebral disc disorders	CAG-776 abundance in stool	-0.00198879	0.00665297996828588	0.768237380124651	32.1858	0.1
GCST90032331	finngen_R12_M13_INTERVERTEB	Other intervertebral disc disorders	Comamonas B abundance in stool	0.00225452089629761	0.00613439788649103	0.718046503917035	20.5566	0.373
GCST90032337	finngen_R12_M13_INTERVERTEB	Other intervertebral disc disorders	Cyanobacteria abundance in stool	0.00787388986475784	0.00494198959972139	0.126783299428445	26.6479	0.297
GCST90032358	finngen_R12_M13_INTERVERTEB	Other intervertebral disc disorders	Ensifer abundance in stool	0.00314346128099352	0.00794068622716538	0.698623040154588	13.0965	0.659
GCST90032369	finngen_R12_M13_INTERVERTEB	Other intervertebral disc disorders	Escherichia flexneri abundance in stool	-0.00368336	0.00607354646690225	0.550709657714621	23.6578	0.507
GCST90032370	finngen_R12_M13_INTERVERTEB	Other intervertebral disc disorders	Escherichia abundance in stool	0.00628342360981653	0.00790943912292791	0.44375228122744	8.54874	0.847
GCST90032388	finngen_R12_M13_INTERVERTEB	Other intervertebral disc disorders	Faecalicoccus pleomorphus abundance in stool	-0.00583009	0.00615031793202092	0.357262339279842	22.4546	0.302
GCST90032421	finngen_R12_M13_INTERVERTEB	Other intervertebral disc disorders	Gordonibacter abundance in stool	-0.00537397	0.00835919561978883	0.529407261299743	27.4068	0.13
GCST90032425	finngen_R12_M13_INTERVERTEB	Other intervertebral disc disorders	Halarcobacter abundance in stool	-0.0080937	0.00656291939959241	0.235295264623456	22.3218	0.323
GCST90032427	finngen_R12_M13_INTERVERTEB	Other intervertebral disc disorders	Helicobacter abundance in stool	0.0108109899377854	0.00659774637186909	0.120810946362164	23.2352	0.284
GCST90032434	finngen_R12_M13_INTERVERTEB	Other intervertebral disc disorders	Hydrogenophaga abundance in stool	0.00102648755393537	0.00765268857709583	0.896248059588273	9.50463	0.666
GCST90032440	finngen_R12_M13_INTERVERTEB	Other intervertebral disc disorders	K10 abundance in stool	-0.00883187	0.00892131666107078	0.345535491487439	14.9302	0.374
GCST90032444	finngen_R12_M13_INTERVERTEB	Other intervertebral disc disorders	KLE1615 abundance in stool	0.00430355299673996	0.00633026561515799	0.510660998524692	10.3068	0.738
GCST90032451	finngen_R12_M13_INTERVERTEB	Other intervertebral disc disorders	Lachnospirales abundance in stool	0.00516788085905813	0.0083595135309346	0.547119868143031	20.9452	0.23
GCST90032470	finngen_R12_M13_INTERVERTEB	Other intervertebral disc disorders	Massiliomicrobiota abundance in stool	0.000666392546163141	0.0077364440826818	0.932426390721338	21.258	0.353
GCST90032493	finngen_R12_M13_INTERVERTEB	Other intervertebral disc disorders	Olsenella C abundance in stool	0.00692192362465534	0.00705698257583515	0.346023204489258	19.6373	0.24
GCST90032498	finngen_R12_M13_INTERVERTEB	Other intervertebral disc disorders	Pandoraea abundance in stool	0.000652644218140119	0.00818338035726348	0.937365500528868	30.3306	0.082
GCST90032511	finngen_R12_M13_INTERVERTEB	Other intervertebral disc disorders	Photobacterium abundance in stool	0.0119750255450144	0.00981795752324969	0.246006635941805	15.0164	0.492
GCST90032530	finngen_R12_M13_INTERVERTEB	Other intervertebral disc disorders	Pseudomonadales abundance in stool	-0.00793254	0.00613607238361441	0.211590027308012	21.9549	0.485
GCST90032534	finngen_R12_M13_INTERVERTEB	Other intervertebral disc disorders	Raoultella abundance in stool	0.00454598919239401	0.00418479678260402	0.28694523575654	25.1554	0.728
GCST90032545	finngen_R12_M13_INTERVERTEB	Other intervertebral disc disorders	RUG420 sp900317985 abundance in stool	0.00653030635077591	0.0077391958204927	0.412038115461744	28.5664	0.073
GCST90032576	finngen_R12_M13_INTERVERTEB	Other intervertebral disc disorders	Tepidanaerobacteraceae abundance in stool	0.00497026465950539	0.00643791881027328	0.457953487780654	13.3027	0.457
GCST90032622	finngen_R12_M13_INTERVERTEB	Other intervertebral disc disorders	UBA6960 abundance in stool	0.00182032560279024	0.00743275777771714	0.810082615581636	15.912	0.544
GCST90032628	finngen_R12_M13_INTERVERTEB	Other intervertebral disc disorders	UBA737 abundance in stool	-0.00387154	0.00596386287596227	0.525440404070484	19.9891	0.406

## Sheet: Table S5
Heterogeneity analyses of inflammatory proteins on Lumbar Diseases
id.exposure	id.outcome	outcome	exposure	method	Q	Q_df	Q_pval
GCST90274758	finngen_R12_M13_SPINSTENOSIS	Lumbar stenosis	4EBP1	MR Egger	19.0848677294089	16	0.264286781204791
GCST90274758	finngen_R12_M13_SPINSTENOSIS	Lumbar stenosis	4EBP1	Inverse variance weighted	20.4828783613947	17	0.250278473127867
GCST90274813	finngen_R12_M13_SPINSTENOSIS	Lumbar stenosis	IL-4	MR Egger	23.9920320340658	19	0.196458175571284
GCST90274813	finngen_R12_M13_SPINSTENOSIS	Lumbar stenosis	IL-4	Inverse variance weighted	24.0016149695569	20	0.242321623384103
GCST90274779	finngen_R12_M13_SPONDYLOLISTHESIS	spondylolisthesis	CXCL1	MR Egger	25.5459997468364	22	0.271683760897019
GCST90274779	finngen_R12_M13_SPONDYLOLISTHESIS	spondylolisthesis	CXCL1	Inverse variance weighted	30.3413515352652	23	0.139851297970937
GCST90274782	finngen_R12_M13_SPONDYLOLISTHESIS	spondylolisthesis	CXCL5	MR Egger	12.6721369809505	19	0.854924171839759
GCST90274782	finngen_R12_M13_SPONDYLOLISTHESIS	spondylolisthesis	CXCL5	Inverse variance weighted	16.8904036716309	20	0.660078318113979
GCST90274790	finngen_R12_M13_SPONDYLOLISTHESIS	spondylolisthesis	FGF-5	MR Egger	534.496624526149	518	0.298804099995622
GCST90274790	finngen_R12_M13_SPONDYLOLISTHESIS	spondylolisthesis	FGF-5	Inverse variance weighted	534.499433976851	519	0.309588934261416
GCST90274800	finngen_R12_M13_SPONDYLOLISTHESIS	spondylolisthesis	IL-15RA	MR Egger	23.9319063838251	23	0.40758710725966
GCST90274800	finngen_R12_M13_SPONDYLOLISTHESIS	spondylolisthesis	IL-15RA	Inverse variance weighted	25.4862148401704	24	0.379737759311603
GCST90274813	finngen_R12_M13_SPONDYLOLISTHESIS	spondylolisthesis	IL-4	MR Egger	26.0743671328262	19	0.128130133668875
GCST90274813	finngen_R12_M13_SPONDYLOLISTHESIS	spondylolisthesis	IL-4	Inverse variance weighted	26.7866412064659	20	0.141374109049639
GCST90274820	finngen_R12_M13_SPONDYLOLISTHESIS	spondylolisthesis	LIF-R	MR Egger	16.2240661313303	25	0.907992449875316
GCST90274820	finngen_R12_M13_SPONDYLOLISTHESIS	spondylolisthesis	LIF-R	Inverse variance weighted	17.0241092074078	26	0.908352768239004
GCST90274832	finngen_R12_M13_SPONDYLOLISTHESIS	spondylolisthesis	PD-L1	MR Egger	21.7344132834188	22	0.475833481478883
GCST90274832	finngen_R12_M13_SPONDYLOLISTHESIS	spondylolisthesis	PD-L1	Inverse variance weighted	23.220008218186	23	0.447986522645729
GCST90274835	finngen_R12_M13_SPONDYLOLISTHESIS	spondylolisthesis	SLAMF1	MR Egger	37.6227005317968	33	0.265759161162322
GCST90274835	finngen_R12_M13_SPONDYLOLISTHESIS	spondylolisthesis	SLAMF1	Inverse variance weighted	37.6233268578135	34	0.306795623751445
GCST90274803	finngen_R12_M13_INTERVERTEB	Other intervertebral disc disorders	IL-18	MR Egger	35.0190793158067	29	0.203913980862066
GCST90274803	finngen_R12_M13_INTERVERTEB	Other intervertebral disc disorders	IL-18	Inverse variance weighted	39.0454280884978	30	0.124714217127859
GCST90274808	finngen_R12_M13_INTERVERTEB	Other intervertebral disc disorders	IL-20RA	MR Egger	20.3210765532668	18	0.315036353428096
GCST90274808	finngen_R12_M13_INTERVERTEB	Other intervertebral disc disorders	IL-20RA	Inverse variance weighted	20.4232503180059	19	0.369524924677126
GCST90274815	finngen_R12_M13_INTERVERTEB	Other intervertebral disc disorders	IL-6	MR Egger	7.66607093539198	11	0.742867549275257
GCST90274815	finngen_R12_M13_INTERVERTEB	Other intervertebral disc disorders	IL-6	Inverse variance weighted	8.39747404024056	12	0.753349128576244

## Sheet: Table S6
Pleiotropy analyses of inflammatory proteins on Lumbar Diseases
id.exposure	id.outcome	outcome	exposure	Pleiotropy test_MR Egger			Pleiotropy test_MR PRESSO
				egger_intercept	se	pval	Global test	pval
GCST90274758	finngen_R12_M13_SPINSTENOSIS	Lumbar stenosis	4EBP1	-0.00964108	0.00890543630855017	0.295029533460257	23.1345	0.266
GCST90274813	finngen_R12_M13_SPINSTENOSIS	Lumbar stenosis	IL-4	0.000706749706794934	0.00811284297985958	0.931491728293718	26.3012	0.274
GCST90274779	finngen_R12_M13_SPONDYLOLISTHESIS	spondylolisthesis	CXCL1	0.0183522168016546	0.00903084536874629	0.0543833930101895	33.0409	0.188
GCST90274782	finngen_R12_M13_SPONDYLOLISTHESIS	spondylolisthesis	CXCL5	-0.0147884	0.00720035925496932	0.0540135546898378	23.6618	0.506
GCST90274790	finngen_R12_M13_SPONDYLOLISTHESIS	spondylolisthesis	FGF-5	-0.000101031	0.00193619644741247	0.958405477632561	536.067	0.36
GCST90274800	finngen_R12_M13_SPONDYLOLISTHESIS	spondylolisthesis	IL-15RA	-0.00935072	0.00765069906061216	0.234008440999582	27.5973	0.417
GCST90274813	finngen_R12_M13_SPONDYLOLISTHESIS	spondylolisthesis	IL-4	-0.0103962	0.0144305301463798	0.48002892693536	29.6113	0.135
GCST90274820	finngen_R12_M13_SPONDYLOLISTHESIS	spondylolisthesis	LIF-R	0.00707167352766128	0.00790615851019773	0.379611354027303	17.8355	0.929
GCST90274832	finngen_R12_M13_SPONDYLOLISTHESIS	spondylolisthesis	PD-L1	-0.0127287	0.010443197938955	0.235809802922465	25.3603	0.484
GCST90274835	finngen_R12_M13_SPONDYLOLISTHESIS	spondylolisthesis	SLAMF1	-0.000201837	0.00861131394764953	0.981441550051044	39.8094	0.318
GCST90274803	finngen_R12_M13_INTERVERTEB	Other intervertebral disc disorders	IL-18	0.00773044285162479	0.00423352414465081	0.0781623879168508	45.6514	0.086
GCST90274808	finngen_R12_M13_INTERVERTEB	Other intervertebral disc disorders	IL-20RA	0.00209271521435143	0.00695628772890414	0.766985361069209	22.6597	0.385
GCST90274815	finngen_R12_M13_INTERVERTEB	Other intervertebral disc disorders	IL-6	-0.0051996	0.00607982743003048	0.410669573866416	9.82435	0.773

## Sheet: Table S7
Mediation effect data between gut microbiota, inflammatory protein and diseases
gut microbiota	inflammatory protein	disease	direct effect	total effect	mediation proportion
Aliivibrio abundance in stool	4EBP1	Lumbar stenosis	-0.1872	-0.2498	0.2506
ER4 sp002437735 abundance in stool	IL-4	Lumbar stenosis	-0.119	-0.1337	0.1103
Aliivibrio abundance in stool	PD-L1	spondylolisthesis	-0.3716	-0.4283	0.1322
Bacteroides sp003545565 abundance in stool	PD-L1	spondylolisthesis	-0.1717	-0.1878	0.0855
Brachyspiraceae abundance in stool	IL-4	spondylolisthesis	-0.2858	-0.3118	0.0836
Herbinix abundance in stool	IL-15RA	spondylolisthesis	0.2924	0.3265	0.1045
Acidobacteriales abundance in stool	IL-18	Other intervertebral disc disorders	0.3014	0.3372	0.1061
Acidobacteriales abundance in stool	IL-20RA	Other intervertebral disc disorders	0.2994	0.3372	0.1121
Aliivibrio abundance in stool	IL-18	Other intervertebral disc disorders	-0.128	-0.144	0.1117
CAG-433 abundance in stool	IL-6	Other intervertebral disc disorders	-0.0544	-0.0615	0.1152
Comamonas B abundance in stool	IL-18	Other intervertebral disc disorders	0.187	0.2023	0.0755
Olsenella C abundance in stool	IL-6	Other intervertebral disc disorders	0.1408	0.1539	0.0852
RUG420 sp900317985 abundance in stool	IL-18	Other intervertebral disc disorders	-0.1669	-0.1823	0.0848
